# Supplementary material for: Poly[[{μ3-tris­[2-(4-phenyl-1,2,3-triazol-1-yl)eth­yl]amine}silver(I)] hexa­fluorido­phosphate]
Source: Acta Crystallogr Sect E Struct Rep Online. 2008 Sep 13;64(Pt 10):m1256–7. doi: 10.1107/S1600536808028298 (PMC2959415; doi:10.1107/S1600536808028298)
Supplement: Supplementary file 1 [file e-64-m1256-sup1.cif]

##############################################################################
###                                                                        ###
###        Electronic paper (Acta Crystallographica Section E)             ###
###                                                                        ###
##############################################################################
#                                                                            #
# This CIF contains the data in a paper accepted for publication in Acta     #
# Crystallographica Section E. It conforms to the requirements of Notes      #
# for Authors for Section E, and has been peer reviewed under the auspices   #
# of the IUCr Commission on Journals.                                        #
#                                                                            #
# Full details of the Crystallographic Information File format               #
# are given in the paper "The Crystallographic Information File (CIF):       #
# a New Standard Archive File for Crystallography" by S. R. Hall, F. H.      #
# Allen and I. D. Brown [Acta Cryst. (1991), A47, 655-685].                  #
#                                                                            #
# The current version of the core CIF dictionary is obtainable from          #
# ftp://ftp.iucr.org/pub/cif_core.dic. The current version number is 2.4.    #
#                                                                            #
# Software is freely available for graphical display of the structure(s) in  #
# this CIF.  For information consult the CIF home page http://www.iucr.org/  #
# cif/home.html                                                              #
#                                                                            #
# This file may be used for bona fide research purposes within the           #
# scientific community so long as proper attribution is given to the journal # 
# article from which it was obtained.                                        #
#                                                                            #
##############################################################################
                                             
data_global
_audit_creation_method     'by CrystalStructure 3.8'
_journal_date_recd_electronic     2008-09-01
_journal_date_accepted     2008-09-04
_journal_name_full     'Acta Crystallographica, Section E'
_journal_year     2008
_journal_volume     64
_journal_issue     10
_journal_page_first     m1256
_journal_page_last     m1257
_journal_paper_category     QM
_journal_coeditor_code     BT2780
_publ_contact_author_name     'Shigenobu Yano'
_publ_contact_author_address
;
Endowed Research Section
Photomedical Science
Innovative Collaboration Center
Kyoto University
Kyoto-daigaku Katsura
Nishikyo-ku
Kyoto 615-8520
Japan
;
_publ_contact_author_email     yano@icc.kyoto-u.ac.jp
_publ_contact_author_fax     '+81-75-383-3031'
_publ_contact_author_phone     '+81-75-383-3039'
_publ_section_title
;
Poly[[{\m~3~-tris[2-(4-phenyl-1,2,3-triazol-1-yl)ethyl]amine}silver(I)]
hexafluoridophosphate]
;
loop_
    _publ_author_name
    _publ_author_address
    'Ohi, Hiromi'
;
Endowed Research Section
Photomedical Science
Innovative Collaboration Center
Kyoto University
Kyoto-daigaku Katsura
Nishikyo-ku
Kyoto 615-8520
Japan
;
    'Shimizu, Mayumi'
;
Graduate School of Humanities and Sciences
Nara Women's University
Kitauoyanishimachi
Nara 630-8506
Japan
;
    'Obata, Makoto'
;
Graduate School of Humanities and Sciences
Nara Women's University
Kitauoyanishimachi
Nara 630-8506
Japan
;
    'Funabiki, Takuzo'
;
Department of Molecular Chemistry and Biochemistry
Factory of Science and Engineering
Doshisha University
Kyotanabe
Kyoto 610-0321
Japan
;
    'Yano, Shigenobu'
;
Endowed Research Section
Photomedical Science
Innovative Collaboration Center
Kyoto University
Kyoto-daigaku Katsura
Nishikyo-ku
Kyoto 615-8520
Japan
;
data_I
_chemical_name_systematic
;
Poly[[{\m~3~-tris[2-(4-phenyl-1,2,3-triazol-1-yl)ethyl]amine}silver(I)]
hexafluoridophosphate]
;
_chemical_formula_moiety     'C30 H30 Ag N10 +, F6 P -'
_chemical_formula_sum     'C30 H30 Ag F6 N10 P'
_chemical_formula_iupac     '[Ag (C30 H30 N10)] P F6'
_chemical_formula_weight     783.47
_chemical_melting_point     ?
_symmetry_cell_setting     monoclinic
_symmetry_space_group_name_H-M     'P 21/n'
_symmetry_space_group_name_Hall     '-P 2yn'
loop_
    _symmetry_equiv_pos_site_id
    _symmetry_equiv_pos_as_xyz
    1 '+X,+Y,+Z'
    2 '1/2-X,1/2+Y,1/2-Z'
    3 '-X,-Y,-Z'
    4 '1/2+X,1/2-Y,1/2+Z'
_cell_length_a     14.893(3)
_cell_length_b     14.935(3)
_cell_length_c     15.735(3)
_cell_angle_alpha     90.0000
_cell_angle_beta     112.646(5)
_cell_angle_gamma     90.0000
_cell_volume     3230.2(12)
_cell_formula_units_Z     4
_cell_measurement_reflns_used     9566
_cell_measurement_theta_min     4.0
_cell_measurement_theta_max     27.5
_cell_measurement_temperature     193.1
_exptl_crystal_description     platelet
_exptl_crystal_colour     colourless
_exptl_crystal_size_max     0.30
_exptl_crystal_size_mid     0.15
_exptl_crystal_size_min     0.05
_exptl_crystal_density_diffrn     1.611
_exptl_crystal_density_meas     ?
_exptl_crystal_density_method     'not measured'
_exptl_crystal_F_000     1584.00
_exptl_absorpt_coefficient_mu     0.746
_exptl_absorpt_correction_type     multi-scan
_exptl_absorpt_process_details     '(Jacobson, 1998)'
_exptl_absorpt_correction_T_min     0.776
_exptl_absorpt_correction_T_max     0.963
_exptl_special_details
;
The ligand tris((4-phenyl-1,2,3-triazole-1-yl)ethyl)amine) (<i>L</i>) was
synthesized by using Huisgen reaction, which is known as cycloaddition of
azide and acetylene derivatives to give 1,2,3-triazole unit. The conversion of
tris(2-chloroethyl)amine (2.21 g, 10.9 mmol) into tris(2-azidoethyl)amine was
achieved by addition of 3 mole equivalents of sodium azide to
tris(2-chloroethyl)amine in dimethylformamide under stirring at 80 \%C. To the
THF (100 ml) and water (100 ml) solution of crude tris(2-azidoethyl)amine
obtained and phenylacethylene (2.57 g, 25.2 mmol) was added 1 <i>M</i> sodium
ascorbate (aq) (0.9 ml) and 7.5 wt% CuSO~4~ (aq) (2.5 ml) and the mixture was
stirred at 50 \%C for 1 day. After concentration under reduced pressure, the
resulting residue was then suspended in CHCl~3~, to which an aqueous solution
of NH~3~ was successively added. After washing the organic layer with the
NH~3~ aqueous solution, the organic layer was dried over anhydrous Na~2~SO~4~
and concentrated by evaporation. The resulting residue was purified by silica
gel column chromatography (eluent; from CHCl~3~ to ethyl acetate). The organic
materials having <i>R</i>~f~ = 0.21 (eluent; ethyl acetate) were collected
(1.73 g, yield 37%). ^1^H NMR (CDCl~3~, 400 MHz): \d 3.33 (dt, 6H, <i>J</i> =
4.8, 2.4 Hz, N---CH~2~C<i>H</i>~2~--), 4.10 (dt, 6H, <i>J</i> = 4.8, 2.4 Hz,
N---C<i>H</i>~2~CH~2~--), 6.80 (s, 3H, triazole-<i>H</i>), 7.00 (t, 6H,
<i>J</i> = 7.6 Hz Ar-3<i>H</i>, 5<i>H</i>), 7.18 (tt, 3H, <i>J</i> = 7.6, 1.2
Hz, Ar-4<i>H</i>), 7.27 (d, 3H, <i>J</i> = 7.6 Hz, Ar-2<i>H</i> or 6<i>H</i>),
7.28 (d, 3H, <i>J</i> = 7.6 Hz, Ar-2<i>H</i> or 6<i>H</i>). HRMS (FAB, pos):
<i>m/z</i> = 531.2729 calcd for [<i>L</i> + H]^+^, C~30~H~31~N~10~, 531.2733.
;
_diffrn_radiation_type     'Mo K\a'
_diffrn_radiation_wavelength     0.71070
_diffrn_measurement_device_type     'Rigaku Mercury'
_diffrn_measurement_method     \w
_diffrn_detector_area_resol_mean     7.31
_diffrn_reflns_number     31971
_diffrn_reflns_av_R_equivalents     0.075
_diffrn_reflns_theta_max     27.48
_diffrn_reflns_theta_full     27.48
_diffrn_measured_fraction_theta_max     0.988
_diffrn_measured_fraction_theta_full     0.988
_diffrn_reflns_limit_h_min     -19
_diffrn_reflns_limit_h_max     16
_diffrn_reflns_limit_k_min     -19
_diffrn_reflns_limit_k_max     19
_diffrn_reflns_limit_l_min     -20
_diffrn_reflns_limit_l_max     20
_refine_special_details
;
Refinement was performed using all reflections. The weighted <i>R</i>-factor
(<i>wR</i>) and goodness of fit (<i>S</i>) are based on <i>F</i>^2^.
<i>R</i>-factor (gt) are based on <i>F</i>. The threshold expression of
<i>F</i>^2^ > 2.0 \s(<i>F</i>^2^) is used only for calculating <i>R</i>-factor
(gt).
;
_reflns_number_total     7326
_reflns_number_gt     4647
_reflns_threshold_expression     F^2^>2\s(F^2^)
_refine_ls_structure_factor_coef     Fsqd
_refine_ls_R_factor_gt     0.0537
_refine_ls_wR_factor_ref     0.0552
_refine_ls_goodness_of_fit_ref     1.034
_refine_ls_number_reflns     7326
_refine_ls_number_parameters     463
_refine_ls_number_restraints     0
_refine_ls_hydrogen_treatment     refall
_refine_ls_weighting_scheme     calc
_refine_ls_weighting_details     'w = 1/[1.0000\s(Fo^2^)]/(4Fo^2^)'
_refine_ls_shift/su_max     0.0000
_refine_diff_density_max     3.48
_refine_diff_density_min     -2.33
_refine_ls_extinction_method     none
_refine_ls_extinction_coef     ?
loop_
    _atom_type_symbol
    _atom_type_description
    _atom_type_scat_dispersion_real
    _atom_type_scat_dispersion_imag
    _atom_type_scat_source
    'C' 'C' 0.003 0.002
;
International Tables for Crystallography
(1992, Vol. C, Tables 4.2.6.8 and 6.1.1.4)
;
    'H' 'H' 0.000 0.000
;
International Tables for Crystallography
(1992, Vol. C, Table 6.1.1.4)
;
    'N' 'N' 0.006 0.003
;
International Tables for Crystallography
(1992, Vol. C, Tables 4.2.6.8 and 6.1.1.4)
;
    'Ag' 'Ag' -0.897 1.101
;
International Tables for Crystallography
(1992, Vol. C, Tables 4.2.6.8 and 6.1.1.4)
;
    'P' 'P' 0.102 0.094
;
International Tables for Crystallography
(1992, Vol. C, Tables 4.2.6.8 and 6.1.1.4)
;
    'F' 'F' 0.017 0.010
;
International Tables for Crystallography
(1992, Vol. C, Tables 4.2.6.8 and 6.1.1.4)
;
_computing_data_collection     'CrystalClear (Rigaku/MSC & Rigaku, 2006)'
_computing_cell_refinement     'CrystalClear (Rigaku/MSC & Rigaku, 2006)'
_computing_data_reduction     'CrystalStructure (Rigaku/MSC & Rigaku, 2006)'
_computing_structure_solution     'SIR97 (Altomare <i>et al.</i>,  1999)'
_computing_structure_refinement     'CRYSTALS (Betteridge <i>et al.</i>,  2003)'
_computing_molecular_graphics     'ORTEP3 (Burnett & Johnson, 1996)'
_computing_publication_material
                                  'CrystalStructure (Rigaku/MSC & Rigaku, 2006)'
loop_
    _atom_site_type_symbol
    _atom_site_label
    _atom_site_fract_x
    _atom_site_fract_y
    _atom_site_fract_z
    _atom_site_U_iso_or_equiv
    _atom_site_adp_type
    _atom_site_calc_flag
    _atom_site_refinement_flags
    _atom_site_occupancy
    _atom_site_disorder_assembly
    _atom_site_disorder_group
    Ag Ag(1) 0.45614(2) 0.23636(2) 0.47433(2) 0.02556(7) Uani d . 1.00 . .
    P P(1) 0.72081(8) 0.21389(8) 0.19893(9) 0.0300(3) Uani d . 1.00 . .
    F F(1) 0.78327(16) 0.23364(19) 0.13875(17) 0.0552(8) Uani d . 1.00 . .
    F F(2) 0.65821(18) 0.19439(16) 0.25993(18) 0.0492(9) Uani d . 1.00 . .
    F F(3) 0.7415(2) 0.31311(17) 0.2382(2) 0.0583(10) Uani d . 1.00 . .
    F F(4) 0.81644(17) 0.17994(18) 0.28073(17) 0.0477(8) Uani d . 1.00 . .
    F F(5) 0.70048(18) 0.11394(16) 0.15986(17) 0.0475(8) Uani d . 1.00 . .
    F F(6) 0.62526(17) 0.2473(2) 0.11681(17) 0.0628(9) Uani d . 1.00 . .
    N N(1) 0.0406(2) 0.4073(2) 0.3528(2) 0.0209(9) Uani d . 1.00 . .
    N N(2) 0.2601(2) 0.4507(2) 0.4393(2) 0.0264(10) Uani d . 1.00 . .
    N N(3) 0.2869(2) 0.3656(2) 0.4548(2) 0.0249(10) Uani d . 1.00 . .
    N N(4) 0.3631(2) 0.3565(2) 0.4315(2) 0.0223(9) Uani d . 1.00 . .
    N N(5) -0.0085(2) 0.5197(2) 0.1746(2) 0.0258(10) Uani d . 1.00 . .
    N N(6) -0.0277(2) 0.5971(2) 0.1282(2) 0.0303(10) Uani d . 1.00 . .
    N N(7) 0.0412(2) 0.6093(2) 0.0966(2) 0.0242(9) Uani d . 1.00 . .
    N N(8) 0.0859(2) 0.2467(2) 0.26377(19) 0.0231(9) Uani d . 1.00 . .
    N N(9) 0.0191(2) 0.2593(2) 0.1787(2) 0.0265(9) Uani d . 1.00 . .
    N N(10) 0.06704(19) 0.2581(2) 0.1214(2) 0.0214(8) Uani d . 1.00 . .
    C C(1) 0.1011(2) 0.4214(2) 0.4501(2) 0.0245(11) Uani d . 1.00 . .
    C C(2) 0.1823(3) 0.4872(2) 0.4670(3) 0.0290(13) Uani d . 1.00 . .
    C C(3) 0.3162(3) 0.4970(2) 0.4061(2) 0.0258(12) Uani d . 1.00 . .
    C C(4) 0.3837(2) 0.4368(2) 0.4008(2) 0.0196(10) Uani d . 1.00 . .
    C C(5) 0.4644(2) 0.4490(2) 0.3710(2) 0.0216(11) Uani d . 1.00 . .
    C C(6) 0.5077(3) 0.3770(2) 0.3441(3) 0.0320(13) Uani d . 1.00 . .
    C C(7) 0.5821(3) 0.3898(2) 0.3148(3) 0.0355(13) Uani d . 1.00 . .
    C C(8) 0.6151(3) 0.4762(2) 0.3095(3) 0.0339(13) Uani d . 1.00 . .
    C C(9) 0.5733(3) 0.5481(2) 0.3355(3) 0.0334(13) Uani d . 1.00 . .
    C C(10) 0.4994(2) 0.5343(2) 0.3659(2) 0.0262(12) Uani d . 1.00 . .
    C C(11) -0.0307(2) 0.4794(2) 0.3191(2) 0.0275(12) Uani d . 1.00 . .
    C C(12) -0.0760(3) 0.4862(2) 0.2144(2) 0.0292(12) Uani d . 1.00 . .
    C C(13) 0.0726(3) 0.4829(2) 0.1727(2) 0.0289(12) Uani d . 1.00 . .
    C C(14) 0.1058(2) 0.5395(2) 0.1229(2) 0.0213(11) Uani d . 1.00 . .
    C C(15) 0.1908(3) 0.5339(2) 0.0964(3) 0.0260(12) Uani d . 1.00 . .
    C C(16) 0.2701(3) 0.4828(2) 0.1481(3) 0.0338(13) Uani d . 1.00 . .
    C C(17) 0.3512(3) 0.4771(3) 0.1237(3) 0.0435(15) Uani d . 1.00 . .
    C C(18) 0.3528(3) 0.5245(3) 0.0501(3) 0.0378(14) Uani d . 1.00 . .
    C C(19) 0.2756(3) 0.5757(2) -0.0014(3) 0.0373(14) Uani d . 1.00 . .
    C C(20) 0.1933(3) 0.5808(2) 0.0213(3) 0.0330(13) Uani d . 1.00 . .
    C C(21) -0.0095(2) 0.3209(2) 0.3415(2) 0.0264(12) Uani d . 1.00 . .
    C C(22) 0.0557(2) 0.2428(2) 0.3421(2) 0.0305(11) Uani d . 1.00 . .
    C C(23) 0.1756(2) 0.2375(2) 0.2625(2) 0.0246(10) Uani d . 1.00 . .
    C C(24) 0.1642(2) 0.2460(2) 0.1730(2) 0.0186(9) Uani d . 1.00 . .
    C C(25) 0.2370(2) 0.2422(2) 0.1313(2) 0.0229(10) Uani d . 1.00 . .
    C C(26) 0.3333(2) 0.2192(2) 0.1856(2) 0.0300(12) Uani d . 1.00 . .
    C C(27) 0.4044(2) 0.2207(2) 0.1484(2) 0.0348(13) Uani d . 1.00 . .
    C C(28) 0.3802(2) 0.2411(3) 0.0577(3) 0.0398(13) Uani d . 1.00 . .
    C C(29) 0.2856(3) 0.2615(3) 0.0021(2) 0.0463(14) Uani d . 1.00 . .
    C C(30) 0.2140(2) 0.2632(3) 0.0378(2) 0.0371(12) Uani d . 1.00 . .
    H H(1) 0.0609 0.4411 0.4809 0.031 Uiso c R 1.00 . .
    H H(2) 0.1300 0.3657 0.4752 0.031 Uiso c R 1.00 . .
    H H(3) 0.2097 0.5019 0.5306 0.035 Uiso c R 1.00 . .
    H H(4) 0.1560 0.5396 0.4320 0.035 Uiso c R 1.00 . .
    H H(5) 0.3109 0.5585 0.3894 0.030 Uiso c R 1.00 . .
    H H(6) 0.4843 0.3180 0.3456 0.038 Uiso c R 1.00 . .
    H H(7) 0.6119 0.3401 0.2984 0.043 Uiso c R 1.00 . .
    H H(8) 0.6660 0.4853 0.2882 0.042 Uiso c R 1.00 . .
    H H(9) 0.5956 0.6070 0.3318 0.039 Uiso c R 1.00 . .
    H H(10) 0.4713 0.5841 0.3842 0.032 Uiso c R 1.00 . .
    H H(11) -0.0812 0.4703 0.3410 0.033 Uiso c R 1.00 . .
    H H(12) 0.0015 0.5343 0.3426 0.033 Uiso c R 1.00 . .
    H H(13) -0.1302 0.5256 0.1973 0.034 Uiso c R 1.00 . .
    H H(14) -0.0975 0.4283 0.1902 0.035 Uiso c R 1.00 . .
    H H(15) 0.1018 0.4283 0.2008 0.034 Uiso c R 1.00 . .
    H H(16) 0.2699 0.4520 0.2009 0.042 Uiso c R 1.00 . .
    H H(17) 0.4051 0.4408 0.1587 0.051 Uiso c R 1.00 . .
    H H(18) 0.4077 0.5204 0.0335 0.046 Uiso c R 1.00 . .
    H H(19) 0.2777 0.6090 -0.0521 0.046 Uiso c R 1.00 . .
    H H(20) 0.1390 0.6162 -0.0148 0.038 Uiso c R 1.00 . .
    H H(21) -0.0344 0.3136 0.3883 0.033 Uiso c R 1.00 . .
    H H(22) -0.0618 0.3215 0.2829 0.033 Uiso c R 1.00 . .
    H H(23) 0.0215 0.1885 0.3391 0.038 Uiso c R 1.00 . .
    H H(24) 0.1117 0.2447 0.3979 0.038 Uiso c R 1.00 . .
    H H(25) 0.2345 0.2270 0.3140 0.029 Uiso c R 1.00 . .
    H H(26) 0.3498 0.2023 0.2480 0.033 Uiso c R 1.00 . .
    H H(27) 0.4700 0.2075 0.1866 0.041 Uiso c R 1.00 . .
    H H(28) 0.4292 0.2411 0.0330 0.049 Uiso c R 1.00 . .
    H H(29) 0.2695 0.2747 -0.0612 0.056 Uiso c R 1.00 . .
    H H(30) 0.1488 0.2782 -0.0003 0.043 Uiso c R 1.00 . .
loop_
    _atom_site_aniso_label
    _atom_site_aniso_U_11
    _atom_site_aniso_U_22
    _atom_site_aniso_U_33
    _atom_site_aniso_U_12
    _atom_site_aniso_U_13
    _atom_site_aniso_U_23
    Ag(1) 0.02591(16) 0.01924(15) 0.02906(17) 0.00118(17) 0.00786(13)
                                                                    -0.00264(17)
    P(1) 0.0251(6) 0.0333(7) 0.0370(7) 0.0018(5) 0.0179(5) -0.0044(5)
    F(1) 0.0571(16) 0.0648(18) 0.0679(18) 0.0167(16) 0.0508(15) 0.0146(17)
    F(2) 0.0509(16) 0.0533(17) 0.066(2) -0.0082(13) 0.0474(15) -0.0081(14)
    F(3) 0.059(2) 0.0343(16) 0.100(2) -0.0089(14) 0.0517(19) -0.0210(15)
    F(4) 0.0291(15) 0.0657(19) 0.0396(16) -0.0025(13) 0.0036(13) -0.0018(13)
    F(5) 0.0530(17) 0.0392(16) 0.0500(17) -0.0004(13) 0.0195(14) -0.0172(13)
    F(6) 0.0385(14) 0.073(2) 0.0681(18) 0.0214(17) 0.0110(13) 0.0161(18)
    N(1) 0.0190(18) 0.0246(19) 0.0191(18) 0.0041(14) 0.0073(15) 0.0046(14)
    N(2) 0.0191(19) 0.027(2) 0.032(2) 0.0078(15) 0.0085(17) -0.0015(16)
    N(3) 0.025(2) 0.0202(19) 0.028(2) 0.0007(15) 0.0092(17) -0.0004(15)
    N(4) 0.0207(18) 0.0194(18) 0.027(2) -0.0013(14) 0.0091(16) -0.0030(15)
    N(5) 0.027(2) 0.024(2) 0.024(2) -0.0012(16) 0.0073(17) 0.0025(16)
    N(6) 0.033(2) 0.028(2) 0.027(2) 0.0027(17) 0.0082(18) 0.0069(16)
    N(7) 0.029(2) 0.0230(19) 0.0200(19) 0.0010(15) 0.0080(16) 0.0034(15)
    N(8) 0.0319(18) 0.0146(19) 0.0206(17) 0.0029(15) 0.0076(15) 0.0042(15)
    N(9) 0.0206(16) 0.0262(19) 0.0275(18) -0.0016(16) 0.0035(14) 0.0025(17)
    N(10) 0.0153(15) 0.0141(17) 0.0324(18) -0.0031(14) 0.0065(14) -0.0005(15)
    C(1) 0.023(2) 0.036(2) 0.019(2) 0.0077(19) 0.0132(19) 0.0000(19)
    C(2) 0.026(2) 0.037(2) 0.026(2) 0.009(2) 0.012(2) -0.002(2)
    C(3) 0.029(2) 0.021(2) 0.025(2) -0.0017(18) 0.008(2) 0.0042(18)
    C(4) 0.020(2) 0.016(2) 0.019(2) 0.0022(16) 0.0027(18) 0.0006(16)
    C(5) 0.022(2) 0.017(2) 0.024(2) 0.0005(17) 0.0068(19) -0.0013(17)
    C(6) 0.033(2) 0.023(2) 0.039(2) -0.0044(19) 0.012(2) -0.004(2)
    C(7) 0.028(2) 0.034(2) 0.045(3) 0.003(2) 0.015(2) -0.006(2)
    C(8) 0.024(2) 0.041(2) 0.040(2) -0.004(2) 0.016(2) 0.001(2)
    C(9) 0.028(2) 0.026(2) 0.044(2) -0.007(2) 0.011(2) -0.002(2)
    C(10) 0.026(2) 0.022(2) 0.033(2) 0.0018(18) 0.013(2) 0.0001(19)
    C(11) 0.023(2) 0.030(2) 0.029(2) 0.0057(19) 0.0093(19) 0.0033(19)
    C(12) 0.026(2) 0.034(2) 0.026(2) 0.0013(19) 0.009(2) 0.003(2)
    C(13) 0.034(2) 0.020(2) 0.031(2) 0.0055(19) 0.010(2) 0.0060(19)
    C(14) 0.028(2) 0.016(2) 0.016(2) -0.0004(18) 0.0034(19) -0.0009(16)
    C(15) 0.030(2) 0.020(2) 0.025(2) -0.0051(19) 0.006(2) -0.0044(18)
    C(16) 0.037(2) 0.032(2) 0.035(2) -0.002(2) 0.018(2) 0.007(2)
    C(17) 0.037(2) 0.048(3) 0.042(3) 0.010(2) 0.012(2) 0.009(2)
    C(18) 0.029(2) 0.046(3) 0.040(2) 0.002(2) 0.014(2)  0.000(2)
    C(19) 0.049(3) 0.031(2) 0.036(2) -0.006(2) 0.020(2) 0.003(2)
    C(20) 0.040(2) 0.026(2) 0.029(2) 0.000(2) 0.009(2) 0.006(2)
    C(21) 0.025(2) 0.031(2) 0.026(2) 0.0000(19) 0.0136(19) 0.0095(19)
    C(22) 0.041(2) 0.027(2) 0.028(2) -0.001(2) 0.018(2) 0.004(2)
    C(23) 0.020(2) 0.029(2) 0.024(2) 0.004(2) 0.0074(17) 0.003(2)
    C(24) 0.0205(19) 0.009(2) 0.0212(19) -0.0041(16) 0.0022(16) -0.0047(16)
    C(25) 0.0212(19) 0.021(2) 0.023(2) -0.0004(18) 0.0052(16) -0.0066(19)
    C(26) 0.026(2) 0.026(2) 0.030(2) 0.0029(19) 0.003(2) 0.0026(19)
    C(27) 0.020(2) 0.041(2) 0.040(2) 0.005(2) 0.008(2) -0.005(2)
    C(28) 0.030(2) 0.051(3) 0.042(2) -0.004(2) 0.019(2) -0.011(2)
    C(29) 0.039(2) 0.072(3) 0.029(2) -0.006(2) 0.014(2) 0.002(2)
    C(30) 0.025(2) 0.058(2) 0.024(2) -0.005(2) 0.0050(18) 0.003(2)
_geom_special_details
;
ENTER SPECIAL DETAILS OF THE MOLECULAR GEOMETRY
;
loop_
    _geom_bond_atom_site_label_1
    _geom_bond_atom_site_label_2
    _geom_bond_site_symmetry_1
    _geom_bond_site_symmetry_2
    _geom_bond_distance
    _geom_bond_publ_flag
    Ag(1) N(4) . . 2.208(2) yes
    Ag(1) N(7) . 2_545 2.210(3) yes
    Ag(1) N(10) . 4_555 2.268(2) yes
    P(1) F(1) . . 1.590(3) no
    P(1) F(2) . . 1.601(3) no
    P(1) F(3) . . 1.590(2) no
    P(1) F(4) . . 1.591(2) no
    P(1) F(5) . . 1.598(2) no
    P(1) F(6) . . 1.590(2) no
    N(1) C(1) . . 1.462(4) no
    N(1) C(11) . . 1.462(4) no
    N(1) C(21) . . 1.466(4) no
    N(2) N(3) . . 1.327(4) no
    N(2) C(2) . . 1.489(6) no
    N(2) C(3) . . 1.336(6) no
    N(3) N(4) . . 1.327(5) no
    N(4) C(4) . . 1.372(5) no
    N(5) N(6) . . 1.338(4) no
    N(5) C(12) . . 1.463(6) no
    N(5) C(13) . . 1.337(6) no
    N(6) N(7) . . 1.314(6) no
    N(7) C(14) . . 1.370(4) no
    N(8) N(9) . . 1.339(3) no
    N(8) C(22) . . 1.466(5) no
    N(8) C(23) . . 1.350(5) no
    N(9) N(10) . . 1.349(5) no
    N(10) C(24) . . 1.372(3) no
    C(1) C(2) . . 1.501(5) no
    C(3) C(4) . . 1.375(6) no
    C(4) C(5) . . 1.460(6) no
    C(5) C(6) . . 1.402(6) no
    C(5) C(10) . . 1.390(5) no
    C(6) C(7) . . 1.368(7) no
    C(7) C(8) . . 1.394(6) no
    C(8) C(9) . . 1.381(6) no
    C(9) C(10) . . 1.374(7) no
    C(11) C(12) . . 1.524(5) no
    C(13) C(14) . . 1.368(6) no
    C(14) C(15) . . 1.479(7) no
    C(15) C(16) . . 1.379(5) no
    C(15) C(20) . . 1.386(6) no
    C(16) C(17) . . 1.404(8) no
    C(17) C(18) . . 1.365(7) no
    C(18) C(19) . . 1.359(5) no
    C(19) C(20) . . 1.405(8) no
    C(21) C(22) . . 1.516(5) no
    C(23) C(24) . . 1.359(5) no
    C(24) C(25) . . 1.468(6) no
    C(25) C(26) . . 1.401(4) no
    C(25) C(30) . . 1.410(5) no
    C(26) C(27) . . 1.395(7) no
    C(27) C(28) . . 1.365(6) no
    C(28) C(29) . . 1.376(5) no
    C(29) C(30) . . 1.385(7) no
    C(1) H(1) . . 0.950 no
    C(1) H(2) . . 0.950 no
    C(2) H(3) . . 0.950 no
    C(2) H(4) . . 0.950 no
    C(3) H(5) . . 0.950 no
    C(6) H(6) . . 0.950 no
    C(7) H(7) . . 0.950 no
    C(8) H(8) . . 0.950 no
    C(9) H(9) . . 0.950 no
    C(10) H(10) . . 0.950 no
    C(11) H(11) . . 0.950 no
    C(11) H(12) . . 0.950 no
    C(12) H(13) . . 0.950 no
    C(12) H(14) . . 0.950 no
    C(13) H(15) . . 0.950 no
    C(16) H(16) . . 0.950 no
    C(17) H(17) . . 0.950 no
    C(18) H(18) . . 0.950 no
    C(19) H(19) . . 0.950 no
    C(20) H(20) . . 0.950 no
    C(21) H(21) . . 0.950 no
    C(21) H(22) . . 0.950 no
    C(22) H(23) . . 0.950 no
    C(22) H(24) . . 0.950 no
    C(23) H(25) . . 0.950 no
    C(26) H(26) . . 0.950 no
    C(27) H(27) . . 0.950 no
    C(28) H(28) . . 0.950 no
    C(29) H(29) . . 0.950 no
    C(30) H(30) . . 0.950 no
loop_
    _geom_contact_atom_site_label_1
    _geom_contact_atom_site_label_2
    _geom_contact_distance
    _geom_contact_site_symmetry_1
    _geom_contact_site_symmetry_2
    _geom_contact_publ_flag
    F(1) N(3) 3.271(4) . 4_554 ?
    F(1) N(9) 3.343(3) . 1_655 ?
    F(1) C(9) 3.427(5) . 2_645 ?
    F(1) C(19) 3.477(5) . 3_665 ?
    F(2) N(6) 3.409(5) . 2_545 ?
    F(2) C(7) 3.362(5) . . ?
    F(2) C(12) 3.421(5) . 2_545 ?
    F(2) C(27) 3.523(4) . . ?
    F(3) C(7) 3.256(6) . . ?
    F(3) C(8) 3.516(5) . . ?
    F(3) C(21) 3.430(4) . 1_655 ?
    F(4) C(9) 3.498(5) . 2_645 ?
    F(4) C(21) 3.188(4) . 1_655 ?
    F(4) C(22) 3.445(4) . 1_655 ?
    F(5) C(1) 3.099(4) . 4_554 ?
    F(5) C(2) 3.307(5) . 4_554 ?
    F(5) C(8) 3.316(5) . 2_645 ?
    F(5) C(9) 3.484(5) . 2_645 ?
    F(5) C(11) 3.345(5) . 2_545 ?
    F(6) C(1) 3.554(4) . 4_554 ?
    F(6) C(27) 3.533(5) . . ?
    F(6) C(28) 3.403(4) . . ?
    N(2) C(9) 3.456(4) . 3_666 ?
    N(3) F(1) 3.271(4) . 4_455 ?
    N(3) C(9) 3.405(4) . 3_666 ?
    N(4) C(10) 3.463(4) . 3_666 ?
    N(5) C(20) 3.578(4) . 3_565 ?
    N(6) F(2) 3.409(5) . 2_555 ?
    N(9) F(1) 3.343(3) . 1_455 ?
    C(1) F(5) 3.099(4) . 4_455 ?
    C(1) F(6) 3.554(4) . 4_455 ?
    C(2) F(5) 3.307(5) . 4_455 ?
    C(4) C(10) 3.431(5) . 3_666 ?
    C(7) F(2) 3.362(5) . . ?
    C(7) F(3) 3.256(6) . . ?
    C(8) F(3) 3.516(5) . . ?
    C(8) F(5) 3.316(5) . 2_655 ?
    C(9) F(1) 3.427(5) . 2_655 ?
    C(9) F(4) 3.498(5) . 2_655 ?
    C(9) F(5) 3.484(5) . 2_655 ?
    C(9) N(2) 3.456(4) . 3_666 ?
    C(9) N(3) 3.405(4) . 3_666 ?
    C(10) N(4) 3.463(4) . 3_666 ?
    C(10) C(4) 3.431(5) . 3_666 ?
    C(11) F(5) 3.345(5) . 2_555 ?
    C(12) F(2) 3.421(5) . 2_555 ?
    C(12) C(20) 3.582(5) . 3_565 ?
    C(19) F(1) 3.477(5) . 3_665 ?
    C(20) N(5) 3.578(4) . 3_565 ?
    C(20) C(12) 3.582(5) . 3_565 ?
    C(21) F(3) 3.430(4) . 1_455 ?
    C(21) F(4) 3.188(4) . 1_455 ?
    C(22) F(4) 3.445(4) . 1_455 ?
    C(27) F(2) 3.523(4) . . ?
    C(27) F(6) 3.533(5) . . ?
    C(28) F(6) 3.403(4) . . ?
    Ag(1) H(10) 3.386 . 3_666 ?
    P(1) H(2) 3.460 . 4_554 ?
    P(1) H(7) 3.254 . . ?
    P(1) H(9) 3.358 . 2_645 ?
    P(1) H(19) 3.519 . 3_665 ?
    P(1) H(22) 3.394 . 1_655 ?
    P(1) H(29) 3.564 . 4_555 ?
    F(1) H(2) 3.084 . 4_554 ?
    F(1) H(9) 2.530 . 2_645 ?
    F(1) H(14) 3.340 . 1_655 ?
    F(1) H(19) 2.694 . 3_665 ?
    F(1) H(20) 3.451 . 3_665 ?
    F(1) H(22) 2.857 . 1_655 ?
    F(2) H(7) 2.429 . . ?
    F(2) H(12) 3.320 . 2_545 ?
    F(2) H(13) 2.682 . 2_545 ?
    F(2) H(27) 2.595 . . ?
    F(2) H(29) 2.700 . 4_555 ?
    F(3) H(7) 2.489 . . ?
    F(3) H(8) 3.030 . . ?
    F(3) H(11) 3.437 . 1_655 ?
    F(3) H(14) 3.267 . 1_655 ?
    F(3) H(19) 3.062 . 3_665 ?
    F(3) H(21) 3.263 . 1_655 ?
    F(3) H(22) 2.740 . 1_655 ?
    F(3) H(29) 3.293 . 4_555 ?
    F(4) H(8) 3.148 . 2_645 ?
    F(4) H(9) 2.797 . 2_645 ?
    F(4) H(21) 2.981 . 1_655 ?
    F(4) H(22) 2.777 . 1_655 ?
    F(4) H(23) 2.833 . 1_655 ?
    F(4) H(29) 2.912 . 4_555 ?
    F(5) H(1) 2.901 . 4_554 ?
    F(5) H(2) 2.700 . 4_554 ?
    F(5) H(3) 2.714 . 4_554 ?
    F(5) H(8) 2.657 . 2_645 ?
    F(5) H(9) 2.990 . 2_645 ?
    F(5) H(11) 2.782 . 2_545 ?
    F(5) H(12) 3.221 . 2_545 ?
    F(5) H(13) 3.114 . 2_545 ?
    F(6) H(1) 3.440 . 4_554 ?
    F(6) H(2) 2.818 . 4_554 ?
    F(6) H(7) 3.251 . . ?
    F(6) H(19) 2.978 . 3_665 ?
    F(6) H(21) 3.582 . 4_554 ?
    F(6) H(24) 3.374 . 4_554 ?
    F(6) H(27) 2.977 . . ?
    F(6) H(28) 2.703 . . ?
    N(2) H(9) 3.517 . 3_666 ?
    N(3) H(9) 3.159 . 3_666 ?
    N(3) H(10) 3.595 . 3_666 ?
    N(4) H(9) 3.576 . 3_666 ?
    N(4) H(10) 3.127 . 3_666 ?
    N(5) H(20) 3.234 . 3_565 ?
    N(6) H(30) 2.825 . 3_565 ?
    N(7) H(30) 3.136 . 3_565 ?
    N(9) H(20) 3.312 . 3_565 ?
    N(10) H(20) 3.433 . 3_565 ?
    C(4) H(10) 3.253 . 3_666 ?
    C(7) H(3) 3.513 . 3_666 ?
    C(8) H(3) 2.863 . 3_666 ?
    C(9) H(3) 3.195 . 3_666 ?
    C(11) H(1) 3.550 . 3_566 ?
    C(12) H(19) 3.414 . 3_565 ?
    C(12) H(20) 3.289 . 3_565 ?
    C(13) H(20) 3.502 . 3_565 ?
    C(19) H(13) 3.368 . 3_565 ?
    C(19) H(14) 3.131 . 3_565 ?
    C(20) H(13) 3.572 . 3_565 ?
    C(20) H(14) 3.079 . 3_565 ?
    C(21) H(28) 3.591 . 4_455 ?
    C(28) H(21) 3.465 . 4_554 ?
    H(1) F(5) 2.901 . 4_455 ?
    H(1) F(6) 3.440 . 4_455 ?
    H(1) C(11) 3.550 . 3_566 ?
    H(1) H(1) 2.754 . 3_566 ?
    H(1) H(11) 3.006 . 3_566 ?
    H(1) H(12) 3.271 . 3_566 ?
    H(2) P(1) 3.460 . 4_455 ?
    H(2) F(1) 3.084 . 4_455 ?
    H(2) F(5) 2.700 . 4_455 ?
    H(2) F(6) 2.818 . 4_455 ?
    H(3) F(5) 2.714 . 4_455 ?
    H(3) C(7) 3.513 . 3_666 ?
    H(3) C(8) 2.863 . 3_666 ?
    H(3) C(9) 3.195 . 3_666 ?
    H(3) H(8) 2.744 . 3_666 ?
    H(3) H(9) 3.303 . 3_666 ?
    H(3) H(11) 3.300 . 3_566 ?
    H(7) P(1) 3.254 . . ?
    H(7) F(2) 2.429 . . ?
    H(7) F(3) 2.489 . . ?
    H(7) F(6) 3.251 . . ?
    H(8) F(3) 3.030 . . ?
    H(8) F(4) 3.148 . 2_655 ?
    H(8) F(5) 2.657 . 2_655 ?
    H(8) H(3) 2.744 . 3_666 ?
    H(8) H(11) 3.536 . 1_655 ?
    H(9) P(1) 3.358 . 2_655 ?
    H(9) F(1) 2.530 . 2_655 ?
    H(9) F(4) 2.797 . 2_655 ?
    H(9) F(5) 2.990 . 2_655 ?
    H(9) N(2) 3.517 . 3_666 ?
    H(9) N(3) 3.159 . 3_666 ?
    H(9) N(4) 3.576 . 3_666 ?
    H(9) H(3) 3.303 . 3_666 ?
    H(10) Ag(1) 3.386 . 3_666 ?
    H(10) N(3) 3.595 . 3_666 ?
    H(10) N(4) 3.127 . 3_666 ?
    H(10) C(4) 3.253 . 3_666 ?
    H(11) F(3) 3.437 . 1_455 ?
    H(11) F(5) 2.782 . 2_555 ?
    H(11) H(1) 3.006 . 3_566 ?
    H(11) H(3) 3.300 . 3_566 ?
    H(11) H(8) 3.536 . 1_455 ?
    H(12) F(2) 3.320 . 2_555 ?
    H(12) F(5) 3.221 . 2_555 ?
    H(12) H(1) 3.271 . 3_566 ?
    H(13) F(2) 2.682 . 2_555 ?
    H(13) F(5) 3.114 . 2_555 ?
    H(13) C(19) 3.368 . 3_565 ?
    H(13) C(20) 3.572 . 3_565 ?
    H(13) H(19) 3.198 . 3_565 ?
    H(13) H(20) 3.530 . 3_565 ?
    H(14) F(1) 3.340 . 1_455 ?
    H(14) F(3) 3.267 . 1_455 ?
    H(14) C(19) 3.131 . 3_565 ?
    H(14) C(20) 3.079 . 3_565 ?
    H(14) H(19) 2.783 . 3_565 ?
    H(14) H(20) 2.670 . 3_565 ?
    H(18) H(18) 3.360 . 3_665 ?
    H(19) P(1) 3.519 . 3_665 ?
    H(19) F(1) 2.694 . 3_665 ?
    H(19) F(3) 3.062 . 3_665 ?
    H(19) F(6) 2.978 . 3_665 ?
    H(19) C(12) 3.414 . 3_565 ?
    H(19) H(13) 3.198 . 3_565 ?
    H(19) H(14) 2.783 . 3_565 ?
    H(20) F(1) 3.451 . 3_665 ?
    H(20) N(5) 3.234 . 3_565 ?
    H(20) N(9) 3.312 . 3_565 ?
    H(20) N(10) 3.433 . 3_565 ?
    H(20) C(12) 3.289 . 3_565 ?
    H(20) C(13) 3.502 . 3_565 ?
    H(20) H(13) 3.530 . 3_565 ?
    H(20) H(14) 2.670 . 3_565 ?
    H(21) F(3) 3.263 . 1_455 ?
    H(21) F(4) 2.981 . 1_455 ?
    H(21) F(6) 3.582 . 4_455 ?
    H(21) C(28) 3.465 . 4_455 ?
    H(21) H(28) 2.664 . 4_455 ?
    H(21) H(29) 3.563 . 4_455 ?
    H(22) P(1) 3.394 . 1_455 ?
    H(22) F(1) 2.857 . 1_455 ?
    H(22) F(3) 2.740 . 1_455 ?
    H(22) F(4) 2.777 . 1_455 ?
    H(23) F(4) 2.833 . 1_455 ?
    H(24) F(6) 3.374 . 4_455 ?
    H(27) F(2) 2.595 . . ?
    H(27) F(6) 2.977 . . ?
    H(28) F(6) 2.703 . . ?
    H(28) C(21) 3.591 . 4_554 ?
    H(28) H(21) 2.664 . 4_554 ?
    H(29) P(1) 3.564 . 4_454 ?
    H(29) F(2) 2.700 . 4_454 ?
    H(29) F(3) 3.293 . 4_454 ?
    H(29) F(4) 2.912 . 4_454 ?
    H(29) H(21) 3.563 . 4_554 ?
    H(30) N(6) 2.825 . 3_565 ?
    H(30) N(7) 3.136 . 3_565 ?
loop_
    _geom_angle_atom_site_label_1
    _geom_angle_atom_site_label_2
    _geom_angle_atom_site_label_3
    _geom_angle_site_symmetry_1
    _geom_angle_site_symmetry_2
    _geom_angle_site_symmetry_3
    _geom_angle
    _geom_angle_publ_flag
    N(4) Ag(1) N(7) . . 2_545 132.43(10) y
    N(4) Ag(1) N(10) . . 4_555 114.02(10) y
    N(7) Ag(1) N(10) 2_545 . 4_555 113.51(10) y
    F(1) P(1) F(2) . . . 179.70(15) no
    F(1) P(1) F(3) . . . 89.34(18) no
    F(1) P(1) F(4) . . . 89.67(14) no
    F(1) P(1) F(5) . . . 90.68(16) no
    F(1) P(1) F(6) . . . 90.20(15) no
    F(2) P(1) F(3) . . . 90.39(17) no
    F(2) P(1) F(4) . . . 90.20(15) no
    F(2) P(1) F(5) . . . 89.59(15) no
    F(2) P(1) F(6) . . . 89.93(14) no
    F(3) P(1) F(4) . . . 90.18(14) no
    F(3) P(1) F(5) . . . 179.69(15) no
    F(3) P(1) F(6) . . . 90.13(15) no
    F(4) P(1) F(5) . . . 89.51(13) no
    F(4) P(1) F(6) . . . 179.66(16) no
    F(5) P(1) F(6) . . . 90.17(14) no
    C(1) N(1) C(11) . . . 110.0(3) no
    C(1) N(1) C(21) . . . 109.5(3) no
    C(11) N(1) C(21) . . . 109.9(2) no
    N(3) N(2) C(2) . . . 120.7(3) no
    N(3) N(2) C(3) . . . 112.2(3) no
    C(2) N(2) C(3) . . . 126.8(3) no
    N(2) N(3) N(4) . . . 106.0(3) no
    Ag(1) N(4) N(3) . . . 120.1(2) no
    Ag(1) N(4) C(4) . . . 128.3(2) no
    N(3) N(4) C(4) . . . 109.8(3) no
    N(6) N(5) C(12) . . . 119.4(3) no
    N(6) N(5) C(13) . . . 110.4(3) no
    C(12) N(5) C(13) . . . 130.1(3) no
    N(5) N(6) N(7) . . . 106.9(3) no
    Ag(1) N(7) N(6) 2_555 . . 118.6(2) n
    Ag(1) N(7) C(14) 2_555 . . 131.2(3) n
    N(6) N(7) C(14) . . . 110.0(3) no
    N(9) N(8) C(22) . . . 119.7(3) no
    N(9) N(8) C(23) . . . 111.0(3) no
    C(22) N(8) C(23) . . . 129.3(2) no
    N(8) N(9) N(10) . . . 106.6(2) no
    Ag(1) N(10) N(9) 4_454 . . 108.43(17) n
    Ag(1) N(10) C(24) 4_454 . . 142.8(2) n
    N(9) N(10) C(24) . . . 108.4(2) no
    N(1) C(1) C(2) . . . 114.2(3) no
    N(2) C(2) C(1) . . . 111.9(3) no
    N(2) C(3) C(4) . . . 105.5(3) no
    N(4) C(4) C(3) . . . 106.4(4) no
    N(4) C(4) C(5) . . . 123.0(3) no
    C(3) C(4) C(5) . . . 130.5(3) no
    C(4) C(5) C(6) . . . 122.2(3) no
    C(4) C(5) C(10) . . . 120.4(3) no
    C(6) C(5) C(10) . . . 117.3(4) no
    C(5) C(6) C(7) . . . 121.4(4) no
    C(6) C(7) C(8) . . . 120.0(4) no
    C(7) C(8) C(9) . . . 119.5(4) no
    C(8) C(9) C(10) . . . 120.0(4) no
    C(5) C(10) C(9) . . . 121.7(4) no
    N(1) C(11) C(12) . . . 113.5(3) no
    N(5) C(12) C(11) . . . 113.2(3) no
    N(5) C(13) C(14) . . . 106.7(3) no
    N(7) C(14) C(13) . . . 106.0(4) no
    N(7) C(14) C(15) . . . 122.4(3) no
    C(13) C(14) C(15) . . . 131.6(3) no
    C(14) C(15) C(16) . . . 119.7(4) no
    C(14) C(15) C(20) . . . 121.2(3) no
    C(16) C(15) C(20) . . . 119.0(4) no
    C(15) C(16) C(17) . . . 120.2(4) no
    C(16) C(17) C(18) . . . 119.9(4) no
    C(17) C(18) C(19) . . . 120.7(5) no
    C(18) C(19) C(20) . . . 120.0(4) no
    C(15) C(20) C(19) . . . 120.1(3) no
    N(1) C(21) C(22) . . . 112.4(3) no
    N(8) C(22) C(21) . . . 111.5(3) no
    N(8) C(23) C(24) . . . 106.1(2) no
    N(10) C(24) C(23) . . . 107.9(3) no
    N(10) C(24) C(25) . . . 122.2(3) no
    C(23) C(24) C(25) . . . 129.9(2) no
    C(24) C(25) C(26) . . . 119.7(3) no
    C(24) C(25) C(30) . . . 122.2(3) no
    C(26) C(25) C(30) . . . 118.1(4) no
    C(25) C(26) C(27) . . . 120.3(3) no
    C(26) C(27) C(28) . . . 120.3(3) no
    C(27) C(28) C(29) . . . 120.6(4) no
    C(28) C(29) C(30) . . . 120.4(4) no
    C(25) C(30) C(29) . . . 120.2(3) no
    N(1) C(1) H(1) . . . 108.9 no
    N(1) C(1) H(2) . . . 107.9 no
    C(2) C(1) H(1) . . . 109.2 no
    C(2) C(1) H(2) . . . 107.1 no
    H(1) C(1) H(2) . . . 109.5 no
    N(2) C(2) H(3) . . . 109.0 no
    N(2) C(2) H(4) . . . 109.0 no
    C(1) C(2) H(3) . . . 109.2 no
    C(1) C(2) H(4) . . . 108.3 no
    H(3) C(2) H(4) . . . 109.5 no
    N(2) C(3) H(5) . . . 127.7 no
    C(4) C(3) H(5) . . . 126.8 no
    C(5) C(6) H(6) . . . 119.2 no
    C(7) C(6) H(6) . . . 119.4 no
    C(6) C(7) H(7) . . . 120.3 no
    C(8) C(7) H(7) . . . 119.7 no
    C(7) C(8) H(8) . . . 120.1 no
    C(9) C(8) H(8) . . . 120.4 no
    C(8) C(9) H(9) . . . 119.5 no
    C(10) C(9) H(9) . . . 120.5 no
    C(5) C(10) H(10) . . . 118.8 no
    C(9) C(10) H(10) . . . 119.5 no
    N(1) C(11) H(11) . . . 109.2 no
    N(1) C(11) H(12) . . . 107.9 no
    C(12) C(11) H(11) . . . 108.6 no
    C(12) C(11) H(12) . . . 108.0 no
    H(11) C(11) H(12) . . . 109.5 no
    N(5) C(12) H(13) . . . 108.4 no
    N(5) C(12) H(14) . . . 108.7 no
    C(11) C(12) H(13) . . . 108.8 no
    C(11) C(12) H(14) . . . 108.2 no
    H(13) C(12) H(14) . . . 109.5 no
    N(5) C(13) H(15) . . . 126.8 no
    C(14) C(13) H(15) . . . 126.5 no
    C(15) C(16) H(16) . . . 119.6 no
    C(17) C(16) H(16) . . . 120.2 no
    C(16) C(17) H(17) . . . 120.0 no
    C(18) C(17) H(17) . . . 120.1 no
    C(17) C(18) H(18) . . . 119.8 no
    C(19) C(18) H(18) . . . 119.5 no
    C(18) C(19) H(19) . . . 120.1 no
    C(20) C(19) H(19) . . . 119.9 no
    C(15) C(20) H(20) . . . 119.7 no
    C(19) C(20) H(20) . . . 120.2 no
    N(1) C(21) H(21) . . . 109.8 no
    N(1) C(21) H(22) . . . 107.4 no
    C(22) C(21) H(21) . . . 110.3 no
    C(22) C(21) H(22) . . . 107.3 no
    H(21) C(21) H(22) . . . 109.5 no
    N(8) C(22) H(23) . . . 109.0 no
    N(8) C(22) H(24) . . . 109.4 no
    C(21) C(22) H(23) . . . 109.0 no
    C(21) C(22) H(24) . . . 108.3 no
    H(23) C(22) H(24) . . . 109.5 no
    N(8) C(23) H(25) . . . 126.8 no
    C(24) C(23) H(25) . . . 127.2 no
    C(25) C(26) H(26) . . . 119.6 no
    C(27) C(26) H(26) . . . 120.1 no
    C(26) C(27) H(27) . . . 119.6 no
    C(28) C(27) H(27) . . . 120.1 no
    C(27) C(28) H(28) . . . 119.5 no
    C(29) C(28) H(28) . . . 120.0 no
    C(28) C(29) H(29) . . . 119.8 no
    C(30) C(29) H(29) . . . 119.8 no
    C(25) C(30) H(30) . . . 119.3 no
    C(29) C(30) H(30) . . . 120.5 no
loop_
    _geom_torsion_atom_site_label_1
    _geom_torsion_atom_site_label_2
    _geom_torsion_atom_site_label_3
    _geom_torsion_atom_site_label_4
    _geom_torsion_site_symmetry_1
    _geom_torsion_site_symmetry_2
    _geom_torsion_site_symmetry_3
    _geom_torsion_site_symmetry_4
    _geom_torsion
    _geom_torsion_publ_flag
    N(4) Ag(1) N(7) N(6) . . 2_545 2_545 104.7(2) ?
    N(4) Ag(1) N(7) C(14) . . 2_545 2_545 -68.5(3) ?
    N(7) Ag(1) N(4) N(3) 2_545 . . . 96.6(2) ?
    N(7) Ag(1) N(4) C(4) 2_545 . . . -100.5(3) ?
    N(4) Ag(1) N(10) N(9) . . 4_555 4_555 66.5(2) ?
    N(4) Ag(1) N(10) C(24) . . 4_555 4_555 -105.2(3) ?
    N(10) Ag(1) N(4) N(3) 4_555 . . . -80.8(2) ?
    N(10) Ag(1) N(4) C(4) 4_555 . . . 82.1(3) ?
    N(7) Ag(1) N(10) N(9) 2_545 . 4_555 4_555 -111.4(2) ?
    N(7) Ag(1) N(10) C(24) 2_545 . 4_555 4_555 76.9(4) ?
    N(10) Ag(1) N(7) N(6) 4_555 . 2_545 2_545 -77.9(2) ?
    N(10) Ag(1) N(7) C(14) 4_555 . 2_545 2_545 108.9(3) ?
    C(1) N(1) C(11) C(12) . . . . 162.9(3) ?
    C(11) N(1) C(1) C(2) . . . . -80.9(4) ?
    C(1) N(1) C(21) C(22) . . . . -79.6(4) ?
    C(21) N(1) C(1) C(2) . . . . 158.2(3) ?
    C(11) N(1) C(21) C(22) . . . . 159.5(3) ?
    C(21) N(1) C(11) C(12) . . . . -76.5(4) ?
    N(3) N(2) C(2) C(1) . . . . -39.0(4) ?
    C(2) N(2) N(3) N(4) . . . . -173.8(2) ?
    N(3) N(2) C(3) C(4) . . . . -0.4(4) ?
    C(3) N(2) N(3) N(4) . . . . 0.4(3) ?
    C(2) N(2) C(3) C(4) . . . . 173.3(3) ?
    C(3) N(2) C(2) C(1) . . . . 147.8(3) ?
    N(2) N(3) N(4) Ag(1) . . . . 165.6(2) ?
    N(2) N(3) N(4) C(4) . . . . -0.2(3) ?
    Ag(1) N(4) C(4) C(3) . . . . -164.4(2) ?
    Ag(1) N(4) C(4) C(5) . . . . 14.9(4) ?
    N(3) N(4) C(4) C(3) . . . .  0.0(3) ?
    N(3) N(4) C(4) C(5) . . . . 179.2(3) ?
    N(6) N(5) C(12) C(11) . . . . -117.3(3) ?
    C(12) N(5) N(6) N(7) . . . . -177.2(2) ?
    N(6) N(5) C(13) C(14) . . . . -0.1(3) ?
    C(13) N(5) N(6) N(7) . . . . 0.1(3) ?
    C(12) N(5) C(13) C(14) . . . . 176.9(3) ?
    C(13) N(5) C(12) C(11) . . . . 66.0(5) ?
    N(5) N(6) N(7) Ag(1) . . . 2_555 -174.7(2) ?
    N(5) N(6) N(7) C(14) . . . . -0.1(3) ?
    Ag(1) N(7) C(14) C(13) 2_555 . . . 173.7(2) ?
    Ag(1) N(7) C(14) C(15) 2_555 . . . -7.2(5) ?
    N(6) N(7) C(14) C(13) . . . . 0.1(3) ?
    N(6) N(7) C(14) C(15) . . . . 179.2(3) ?
    N(9) N(8) C(22) C(21) . . . . -49.6(4) ?
    C(22) N(8) N(9) N(10) . . . . -178.8(2) ?
    N(9) N(8) C(23) C(24) . . . . 0.9(4) ?
    C(23) N(8) N(9) N(10) . . . .  0.0(3) ?
    C(22) N(8) C(23) C(24) . . . . 179.5(3) ?
    C(23) N(8) C(22) C(21) . . . . 131.9(3) ?
    N(8) N(9) N(10) Ag(1) . . . 4_454 173.8(2) ?
    N(8) N(9) N(10) C(24) . . . . -0.9(3) ?
    Ag(1) N(10) C(24) C(23) 4_454 . . . -170.2(3) ?
    Ag(1) N(10) C(24) C(25) 4_454 . . . 8.7(5) ?
    N(9) N(10) C(24) C(23) . . . . 1.4(3) ?
    N(9) N(10) C(24) C(25) . . . . -179.6(3) ?
    N(1) C(1) C(2) N(2) . . . . -70.9(4) ?
    N(2) C(3) C(4) N(4) . . . . 0.2(3) ?
    N(2) C(3) C(4) C(5) . . . . -178.9(3) ?
    N(4) C(4) C(5) C(6) . . . . 20.4(5) ?
    N(4) C(4) C(5) C(10) . . . . -161.5(3) ?
    C(3) C(4) C(5) C(6) . . . . -160.5(3) ?
    C(3) C(4) C(5) C(10) . . . . 17.6(5) ?
    C(4) C(5) C(6) C(7) . . . . 178.8(3) ?
    C(4) C(5) C(10) C(9) . . . . -178.0(3) ?
    C(6) C(5) C(10) C(9) . . . . 0.2(4) ?
    C(10) C(5) C(6) C(7) . . . . 0.6(5) ?
    C(5) C(6) C(7) C(8) . . . . -1.3(5) ?
    C(6) C(7) C(8) C(9) . . . . 1.1(5) ?
    C(7) C(8) C(9) C(10) . . . . -0.3(5) ?
    C(8) C(9) C(10) C(5) . . . . -0.3(5) ?
    N(1) C(11) C(12) N(5) . . . . -71.1(4) ?
    N(5) C(13) C(14) N(7) . . . .  0.0(3) ?
    N(5) C(13) C(14) C(15) . . . . -179.0(3) ?
    N(7) C(14) C(15) C(16) . . . . 157.3(3) ?
    N(7) C(14) C(15) C(20) . . . . -21.3(5) ?
    C(13) C(14) C(15) C(16) . . . . -23.9(6) ?
    C(13) C(14) C(15) C(20) . . . . 157.5(4) ?
    C(14) C(15) C(16) C(17) . . . . -180.0(3) ?
    C(14) C(15) C(20) C(19) . . . . 178.9(3) ?
    C(16) C(15) C(20) C(19) . . . . 0.2(5) ?
    C(20) C(15) C(16) C(17) . . . . -1.3(6) ?
    C(15) C(16) C(17) C(18) . . . . 2.1(6) ?
    C(16) C(17) C(18) C(19) . . . . -1.7(6) ?
    C(17) C(18) C(19) C(20) . . . . 0.6(6) ?
    C(18) C(19) C(20) C(15) . . . . 0.2(5) ?
    N(1) C(21) C(22) N(8) . . . . -63.9(3) ?
    N(8) C(23) C(24) N(10) . . . . -1.4(4) ?
    N(8) C(23) C(24) C(25) . . . . 179.7(3) ?
    N(10) C(24) C(25) C(26) . . . . -172.5(3) ?
    N(10) C(24) C(25) C(30) . . . . 9.1(5) ?
    C(23) C(24) C(25) C(26) . . . . 6.2(6) ?
    C(23) C(24) C(25) C(30) . . . . -172.2(4) ?
    C(24) C(25) C(26) C(27) . . . . -176.0(3) ?
    C(24) C(25) C(30) C(29) . . . . 177.9(4) ?
    C(26) C(25) C(30) C(29) . . . . -0.5(6) ?
    C(30) C(25) C(26) C(27) . . . . 2.4(5) ?
    C(25) C(26) C(27) C(28) . . . . -2.5(6) ?
    C(26) C(27) C(28) C(29) . . . . 0.7(6) ?
    C(27) C(28) C(29) C(30) . . . . 1.3(7) ?
    C(28) C(29) C(30) C(25) . . . . -1.3(7) ?
