# Supplementary material for: Poly[[{μ3-tris­[2-(4-phenyl-1,2,3-triazol-1-yl)eth­yl]amine}silver(I)] hexa­fluorido­phosphate]
Source: Acta Crystallogr Sect E Struct Rep Online. 2008 Sep 13;64(Pt 10):m1256–7. doi: 10.1107/S1600536808028298 (PMC2959415; doi:10.1107/S1600536808028298)
Supplement: Supplementary file 2 [file e-64-m1256-Isup2.hkl]

data_I
_audit_creation_date                  '2007-12-11'
_audit_creation_method                'by CrystalStructure 3.8'
_audit_update_record                   ?

#======================================================================

# PROCESSING SUMMARY (IUCr Office Use Only)

_journal_date_recd_electronic     ?
_journal_date_from_coeditor       ?
_journal_date_accepted            ?
_journal_coeditor_code            ?

#======================================================================

# SUBMISSION DETAILS

_publ_contact_author_name             'Hiromi Ohi'
_publ_contact_author_address
;
Endowed Research Section
Photomedical Science
Innovative Collaboration Center
Kyoto University
Kyoto-daigaku Katsura
Nishikyo-ku
Kyoto
615-8520
Japan
;
_publ_contact_author_phone            '+81-75-383-3039'
_publ_contact_author_fax              '+81-75-383-3031'
_publ_contact_author_email            'ohi@icc.kyoto-u.ac.jp'
_publ_requested_journal               'Acta Crystallographica E'
_publ_requested_category              'EM'
_publ_requested_coeditor_name          ?
_publ_contact_letter
;
#1st September 2008

I am submitting herewith a CIF file which we would like to publish in Acta 
Crystallographica E as a new-style paper.
All required files have been provided.

We would appreciate very much hearing from you on your decision soon.

Very sincerely yours,
Hiromi Ohi
;

#======================================================================

# TITLE AND AUTHOR LIST

_publ_section_title
;
Poly[[[tris((4-phenyl-1,2,3-triazole-1-yl)ethyl)amine]silver(I)]hexafuo
rophosphate]
;
loop_
_publ_author_name
_publ_author_address
'Ohi, Hiromi'
;
Endowed Research Section
Photomedical Science
Innovative Collaboration Center
Kyoto University
Kyoto-daigaku Katsura
Nishikyo-ku
Kyoto
615-8520
Japan
;
'Shimizu, Mayumi'
;
Graduate School of Humanities and Sciences
Nara Women's University
Kitauoyanishimachi
Nara
630-8506
Japan
;
'Obata, Makoto'
;
Graduate School of Humanities and Sciences
Nara Women's University
Kitauoyanishimachi
Nara
630-8506
Japan
;
'Mikata, Yuji'
;
KYOUSEI Science Center
Nara Women's University
Kitauoyanishimachi
Nara
630-8506
Japan
;
'Nishioka, Takanori'
;
Department of Chemistry and Material Science
Graduate School of Science
Osaka City University
3-3-138 Sugimoto
Sumiyoshi-ku
Osaka
558-8585
Japan
;
'Kinoshita, Isamu'
;
Department of Chemistry and Material Science
Graduate School of Science
Osaka City University
3-3-138 Sugimoto
Sumiyoshi-ku
Osaka
558-8585
Japan
;
'Gottschaldt, Michael'
;
Laboratory of Organic and Macromolecular Chemistry
IOMC, Lehrstuhl II/Schubert
Friedrich-Schiller Universit\"at Jena
10 HumboldtstrJenaD-07743Germany
;
'Funabiki, Takuzo'
;
Department of Molecular Chemistry and Biochemistry
Factory of Science and Engineering
Doshisha University
Kyotanabe
Kyoto
610-0321
Japan
;
'Toshimitsu, Akio'
;
Innovative Collaboration Center
Kyoto University
Kyoto-daigaku Katsura
Nishikyo-ku
Kyoto
615-8520
Japan 
;
'Yano, Shigenobu'
;
Endowed Research Section
Photomedical Science
Innovative Collaboration Center
Kyoto University
Kyoto-daigaku Katsura
Nishikyo-ku
Kyoto
615-8520
Japan
;

# start Validation Reply Form
_vrf_PUBL024_GLOBAL
;
PROBLEM: The number of authors is greater than 5.
RESPONSE: This study carried out by Dr. Hiromi Ohi, Ms. Mayumi Shimizu, and 
Dr. Makoto Obata under the guidance of Professor Shigenobu Yano. Excellent 
suggestions for ligand design and synthetic approach were given by Professor 
Yuji Mikata, Professor Takuzo Funabiki, and Professor Akio Toshimitsu. 
X-ray diffraction measurement and analysis were done by Professor Takanori 
Nishioka and Professor Isamu Kinoshita, in particular, useful suggestions 
were given by Prof.Michael Gottschaldt for analysis. Thus, the author thinks 
all of co-authors have made significant scientific contributions to this 
work.
;

#======================================================================

# TEXT

_publ_section_abstract
;
The title compound, [[Ag^I^(L)](PF~6~)]~<i>n</i>~ (L is 
tris((4-phenyl-1,2,3-triazole-1-yl)ethyl)amine), consists of alternating 
cationic 2D layers of [Ag^I^(L)]^+^ and anionic (PF~6~^-^) layers. Each 
Ag^I^ atom is three coordinated in a T-shaped geometry by three N atoms from 
three ligands. Each ligand links three Ag^I^ atoms to generate a 2D network 
structure with two different metallacycles A and B. In A, eight coordination 
moieties from four ligands connected four Ag^I^ atoms to form a 48-membered 
ring. In B, four coordination moieties from two ligands link two Ag^I^ atoms 
to form a 24-membered ring. Each B ring is surrounded by four A rings, and 
each A ring neighbors upon four A and four B rings. Thus, this cationic layer 
generates 4.8^2^ topology network with each Ag^I^ center and lingad acting 
as a three-connected topological node.
;
_publ_section_comment
;
Coordination polymer complexes have attracted much attention due to their 
various intriguing framework topologies and their unique properties such 
as magnetism, physical gas adsorption, ion-exchange, heterogeneous 
catalysis, and so on (Newkome <i>et al.</i>, 1999; Robin <i>et al.</i>, 
2006). We have recently demonstrated that a <i>C</i>~3~ symmetric tripodal 
tripyridine ligand consisting of a 1,3,5-triethylbenzene spacer can be 
adopted in coordination polymer chemistry to give one- and/or 
two-dimensional coordination polymer complexes with a variety of network 
topology (Ohi <i>et al.</i>, 2004 & 2005). In this study, we synthesized 
a new <i>C</i>~3~ symmetric lingad (L) consisting of triethylamine as the 
spacer and three 1,2,3-triazole groups as the metal binding site by using 
Huisgen reaction and used this ligand to synthesize a new Ag^I^ complex, 
[[Ag^I^(L)](PF~6~)]~<i>n</i>~ (I). We reported the crystal structure of 
Ag^I^ complex.

In the title compound (I), the asymmetric unit contained one ligand 
molecular, one Ag^I^ ion, and one PF~6~^-^ counterion. No solvent molecules 
were incorporated in the structure. As shown in Fig. 1, each Ag^I^ ion 
features a T-shaped coordination geometry, being coordinated by three 
nitrogen atoms from three ligands [Ag-N: 2.208(2)-2.268(2) \%A; N-Ag-N: 
113.51(10)-132.43(10)\%], and each ligand links three Ag^I^ atoms to 
generate a 2D network structure with two different metallacycles A and B. 
In A, eight coordination moieties from four ligands connected four Ag^I^ 
atoms to form a 48-membered ring. In B, four coordination moieties from two 
ligands link two Ag^I^ atoms to form 24-memberd ring. Each B ring is 
surrounded by four A rings, and each A ring neighbors upon four A and four 
B rings. Thus, this sheet generates a rare 4.8^2^ topology network with each 
Ag^I^ center and lingad acting as a three-connected topological node (Fig. 
2a). The 2D polymer sheets are stacked alternate arranging cationic 2D 
layers of [Ag^I^(L)]^+^ and anionic (PF~6~^-^) layers to form laminated 
structure (Fig. 2b), where no specific interaction in probably between the 
sheets.
;
_publ_section_related_literature
;
For related literature, see: Newkome <i>et al.</i>, (1999); Robin <i>et 
al.</i>, (2006); Ohi <i>et al.</i>, (2004 & 2005); Obata <i>et al.</i>, 
(2008).
;
_publ_section_exptl_prep
;
The ligand tris((4-phenyl-1,2,3-triazole-1-yl)ethyl)amine) (L) was 
synthesized by using Huisgen reaction, which is known as cycloaddition of 
azide and acetylene derivatives to give 1,2,3-triazole unit (Obata <i>et 
al.</i>, 2008). The title coordination complex, (I), was synthesized 
according to the following method. An acetone/CHCl~3~ (<i>v</i>/<i>v</i> 
= 1/1, 5 mL) solution of Ag^I^PF~6~ (50.6 mg, 2.0 x 10^-4^ mol) was added 
slowly to an acetone/CHCl~3~ (<i>v</i>/<i>v</i> = 1/1, 45 mL) solution of 
L (104.6 mg, 2.0 x 10^-4^ mol). After the mixture was stirred for 1 day under 
dark, the precipitate was collected by filtration to give white powder. This 
powder was dissolved in CH~3~CN and insoluble materials were removed by 
filtration. The filtrate was concentrated under reduced pressure to give 
white powder (98.6 mg, yield 64%). Single crystals suitable for X-ray 
crystallographic analysis were obtained by recrystallization from 
CH~3~CN/CHCl~3~ (<i>v</i>/<i>v</i> = 2/1)/Et~2~O. Anal. Calcd. for 
C~30~H~30~AgF~6~N~10~P: C 45.99, H 3.86, N 17.88. Found: C 46.17, H 4.00, 
N 17.80.
;
_publ_section_exptl_refinement
;
    ENTER SPECIAL DETAILS OF THE REFINEMENT
;
_publ_section_references
;
Newkome, G. R., He, E. & Moorefield, C. N. (1999). <i>Chem. Rev.</i> 
<b>183</b>, 1689-1746.

Robin, A. & Fromn, K. (2006). <i>Coord. Chem. Rev.</i> <b>250</b>, 
2127-2157.

Ohi, H., Tachi, Y. & Itoh S. (2004). <i>Inorg. Chem.</i> <b>43</b>, 
4561-4563.

Ohi, H., Tachi, Y., Kunimoto, T. & Itoh S. (2005). <i>Dalton Trans.</i> 
3146-3147.

Obata, M., Kitamura, A., Mori, A., Kameyama, C., Czaplewska, J. A., Tanaka, 
R., Kinoshita, I., Kusumoto, T., Hashimoto, H., Harada, M., Mikata, Y., 
Funabiki, T. & Yano, S. (2008). <i>Dalton Trans.</i> 3292-3300.

    Rigaku/MSC and Rigaku Corporation. (2006).
    CrystalStructure (Version 3.8). 
    Single Crystal Structure Analysis Software.
    Rigaku/MSC, 9009 TX, USA 77381-5209.
    Rigaku, Tokyo 196-8666, Japan.

    Carruthers, J.R., Rollett,J.S., Betteridge, P.W.,
  Kinna, D., Pearce, L., Larsen, A., and Gabe, E.(1999)
    CRYSTALS Issue 11, Chemical Crystallography Laboratory, Oxford, UK.
;
_publ_section_figure_captions
;
Fig. 1. The coordination geometry of the Ag^I^ atom and the ligated mode 
of L in the title compound. Displacement ellipsoids are drawn at the 50% 
probability level. H atoms omitted for clarity.

Fig. 2. (a) Two-dimensional 4.8^2^ topology network with 24-memberd and 
48-memberd metallacycles. (b).three-dimensional packing diagram, showing 
the alternate arrangement of cationic layers (black) and anionic layers 
(pink).
;
_publ_section_table_length
;
    ENTER FIGURE CAPTIONS
;
_publ_section_acknowledgements
;
This work was financially supported in part by Grants-in-Aid for Scientific 
Research (No. 19350031 and 19614009) from the Ministry of Education, Culture, 
Sport, Science and Technology (MEXT) of the Japanese Government, 
Japan-German exchange program supported by Japan Society for the Promotion 
of Science (JSPS), Nara Women's University Intramural Grant for Project 
Research, and grants from Osaka Gas, San-EiGen, and REI Medical Foundation 
for chemical research.
;

#======================================================================

data_I

#======================================================================

# CHEMICAL DATA

_chemical_formula_sum                  'C30 H30 Ag F6 N10 P '
_chemical_formula_moiety               'C30 H30 Ag N10, F6 P '
_chemical_formula_weight               783.47
_chemical_melting_point                ?

#======================================================================

# CRYSTAL DATA
_symmetry_cell_setting                 monoclinic
_symmetry_space_group_name_H-M        'P 1 21/n 1'
_symmetry_space_group_name_Hall       '-P 2yn'
_symmetry_Int_Tables_number            14
loop_
_symmetry_equiv_pos_site_id
_symmetry_equiv_pos_as_xyz
1   '+X,+Y,+Z'
2   '1/2-X,1/2+Y,1/2-Z'
3   '-X,-Y,-Z'
4   '1/2+X,1/2-Y,1/2+Z'

#----------------------------------------------------------------------

_cell_length_a                         14.893(3)
_cell_length_b                         14.935(3)
_cell_length_c                         15.735(3)
_cell_angle_alpha                      90.0000
_cell_angle_beta                       112.646(5)
_cell_angle_gamma                      90.0000
_cell_volume                           3230.2(12)
_cell_formula_units_Z                  4
_cell_measurement_reflns_used          9566
_cell_measurement_theta_min            4.0
_cell_measurement_theta_max            27.5
_cell_measurement_temperature          193.1

#----------------------------------------------------------------------

_exptl_crystal_description            'platelet'
_exptl_crystal_colour                 'colorless'
_exptl_crystal_size_max                0.30
_exptl_crystal_size_mid                0.15
_exptl_crystal_size_min                0.05
_exptl_crystal_density_diffrn          1.611
_exptl_crystal_density_meas            ?
_exptl_crystal_density_method         'not measured'

_exptl_crystal_F_000                   1584.00
_exptl_absorpt_coefficient_mu          0.746
_exptl_absorpt_correction_type         multi-scan
_exptl_absorpt_process_details         
'Jacobson, R. (1998) Private communication'
_exptl_absorpt_correction_T_min        0.776
_exptl_absorpt_correction_T_max        0.963

#======================================================================

# EXPERIMENTAL DATA


_exptl_special_details
;
The ligand tris((4-phenyl-1,2,3-triazole-1-yl)ethyl)amine) (L) was 
synthesized by using Huisgen reaction, which is known as cycloaddition of 
azide and acetylene derivatives to give 1,2,3-triazole unit. The conversion 
of tris(2-chloroethyl)amine (2.21 g, 10.9 mmol) into 
tris(2-azidoethyl)amine was achieved by addition of 3 mole equivalents of 
sodium azide to tris(2-chloroethyl)amine in dimethylformamide under 
stirring at 80 \%C. To the THF (100 mL) and water (100 mL) solution of crude 
tris(2-azidoethyl)amine obtained and phenylacethylene (2.57 g, 25.2 mmol) 
was added 1 M sodium ascorbate (aq) (0.9 mL) and 7.5 wt% CuSO~4~ (aq) (2.5 
mL) and the mixture was stirred at 50 \%C for 1 day. After concentration 
under reduced pressure, the resulting residue was then suspended in CHCl~3~, 
to which an aqueous solution of NH~3~ was successively added. After washing 
the organic layer with the NH~3~ aqueous solution, the organic layer was 
dried over anhydrous Na~2~SO~4~ and concentrated by evaporation. The 
resulting residue was purified by silica gel column chromatography (eluent; 
from CHCl~3~ to ethyl acetate). The organic materials having <i>R</i>~f~ 
= 0.21 (eluent; ethyl acetate) were collected (1.73 g, yield 37%). ^1^H NMR 
(CDCl~3~, 400 MHz): \d 3.33 (dt, 6H, <i>J</i> = 4.8, 2.4 Hz, 
N-CH~2~C<i>H</i>~2~-), 4.10 (dt, 6H, <i>J</i> = 4.8, 2.4 Hz, 
N-C<i>H</i>~2~CH~2~-), 6.80 (s, 3H, triazole-<i>H</i>), 7.00 (t, 6H, 
<i>J</i> = 7.6 Hz Ar-3<i>H</i>, 5<i>H</i>), 7.18 (tt, 3H, <i>J</i> = 7.6, 
1.2 Hz, Ar-4<i>H</i>), 7.27 (d, 3H, <i>J</i> = 7.6 Hz, Ar-2<i>H</i> or 
6<i>H</i>), 7.28 (d, 3H, <i>J</i> = 7.6 Hz, Ar-2<i>H</i> or 6<i>H</i>). HRMS 
(FAB, pos): <i>m/z</i> = 531.2729 calcd for [L + H]^+^, C~30~H~31~N~10~, 
531.2733.
;

_diffrn_radiation_type                'Mo K\a'
_diffrn_radiation_wavelength           0.71070
_diffrn_measurement_device_type       'Rigaku Mercury'
_diffrn_measurement_method             \w
_diffrn_detector_area_resol_mean       7.31
_diffrn_reflns_number                  31971
_diffrn_reflns_av_R_equivalents        0.075
_diffrn_reflns_theta_max               27.48
_diffrn_measured_fraction_theta_max    0.988
_diffrn_reflns_theta_full              27.48
_diffrn_measured_fraction_theta_full   0.988
_diffrn_reflns_limit_h_min             -19
_diffrn_reflns_limit_h_max             16
_diffrn_reflns_limit_k_min             -19
_diffrn_reflns_limit_k_max             19

_diffrn_reflns_limit_l_min             -20
_diffrn_reflns_limit_l_max             20

#======================================================================

# REFINEMENT DATA

_refine_special_details
;
    Refinement was performed using all reflections. The weighted 
    R-factor (wR) and goodness of fit (S) are based on F^2^.
    R-factor (gt) are based on F. The threshold expression of
    F^2^ > 2.0 sigma(F^2^) is used only for calculating R-factor (gt).
;
_reflns_number_total                   7326
_reflns_number_gt                      4647
_reflns_threshold_expression           F^2^>2.0\s(F^2^)
_refine_ls_structure_factor_coef       Fsqd
_refine_ls_R_factor_gt                 0.0537
_refine_ls_wR_factor_ref               0.0552
_refine_ls_hydrogen_treatment          refall

_refine_ls_number_reflns               7326
_refine_ls_number_parameters           463
_refine_ls_goodness_of_fit_ref         1.034
_refine_ls_weighting_scheme            calc
_refine_ls_weighting_details
'w = 1/[1.0000?(Fo^2^)]/(4Fo^2^)'
_refine_ls_shift/su_max                0.0000
_refine_diff_density_max               3.48
_refine_diff_density_min               -2.33
_refine_ls_extinction_method           none
_refine_ls_extinction_coef             ?

loop_
_atom_type_symbol
_atom_type_description
_atom_type_scat_dispersion_real
_atom_type_scat_dispersion_imag
_atom_type_scat_source
  'C' 'C'  0.003 0.002 
;
International Tables for Crystallography
(1992, Vol. C, Tables 4.2.6.8 and 6.1.1.4)
;
  'H' 'H'  0.000 0.000 
;
International Tables for Crystallography
(1992, Vol. C, Table 6.1.1.4)
;
  'N' 'N'  0.006 0.003 
;
International Tables for Crystallography
(1992, Vol. C, Tables 4.2.6.8 and 6.1.1.4)
;
  'Ag' 'Ag'  -0.897 1.101 
;
International Tables for Crystallography
(1992, Vol. C, Tables 4.2.6.8 and 6.1.1.4)
;
  'P' 'P'  0.102 0.094 
;
International Tables for Crystallography
(1992, Vol. C, Tables 4.2.6.8 and 6.1.1.4)
;
  'F' 'F'  0.017 0.010 
;
International Tables for Crystallography
(1992, Vol. C, Tables 4.2.6.8 and 6.1.1.4)
;

#======================================================================

# ATOMIC COORDINATES AND THERMAL PARAMETERS

loop_
_atom_site_label
_atom_site_type_symbol
_atom_site_fract_x
_atom_site_fract_y
_atom_site_fract_z
_atom_site_U_iso_or_equiv
_atom_site_adp_type
_atom_site_occupancy
_atom_site_symmetry_multiplicity
_atom_site_calc_flag
_atom_site_refinement_flags
_atom_site_disorder_assembly
_atom_site_disorder_group
 Ag(1) Ag 0.45614(2) 0.23636(2) 0.47433(2) 0.02556(7) Uani 1.00 1 d . . .
 P(1) P 0.72081(8) 0.21389(8) 0.19893(9) 0.0300(3) Uani 1.00 1 d . . .
 F(1) F 0.78327(16) 0.23364(19) 0.13875(17) 0.0552(8) Uani 1.00 1 d . . .
 F(2) F 0.65821(18) 0.19439(16) 0.25993(18) 0.0492(9) Uani 1.00 1 d . . .
 F(3) F 0.7415(2) 0.31311(17) 0.2382(2) 0.0583(10) Uani 1.00 1 d . . .
 F(4) F 0.81644(17) 0.17994(18) 0.28073(17) 0.0477(8) Uani 1.00 1 d . . .
 F(5) F 0.70048(18) 0.11394(16) 0.15986(17) 0.0475(8) Uani 1.00 1 d . . .
 F(6) F 0.62526(17) 0.2473(2) 0.11681(17) 0.0628(9) Uani 1.00 1 d . . .
 N(1) N 0.0406(2) 0.4073(2) 0.3528(2) 0.0209(9) Uani 1.00 1 d . . .
 N(2) N 0.2601(2) 0.4507(2) 0.4393(2) 0.0264(10) Uani 1.00 1 d . . .
 N(3) N 0.2869(2) 0.3656(2) 0.4548(2) 0.0249(10) Uani 1.00 1 d . . .
 N(4) N 0.3631(2) 0.3565(2) 0.4315(2) 0.0223(9) Uani 1.00 1 d . . .
 N(5) N -0.0085(2) 0.5197(2) 0.1746(2) 0.0258(10) Uani 1.00 1 d . . .

 N(6) N -0.0277(2) 0.5971(2) 0.1282(2) 0.0303(10) Uani 1.00 1 d . . .
 N(7) N 0.0412(2) 0.6093(2) 0.0966(2) 0.0242(9) Uani 1.00 1 d . . .
 N(8) N 0.0859(2) 0.2467(2) 0.26377(19) 0.0231(9) Uani 1.00 1 d . . .
 N(9) N 0.0191(2) 0.2593(2) 0.1787(2) 0.0265(9) Uani 1.00 1 d . . .
 N(10) N 0.06704(19) 0.2581(2) 0.1214(2) 0.0214(8) Uani 1.00 1 d . . .
 C(1) C 0.1011(2) 0.4214(2) 0.4501(2) 0.0245(11) Uani 1.00 1 d . . .
 C(2) C 0.1823(3) 0.4872(2) 0.4670(3) 0.0290(13) Uani 1.00 1 d . . .
 C(3) C 0.3162(3) 0.4970(2) 0.4061(2) 0.0258(12) Uani 1.00 1 d . . .
 C(4) C 0.3837(2) 0.4368(2) 0.4008(2) 0.0196(10) Uani 1.00 1 d . . .
 C(5) C 0.4644(2) 0.4490(2) 0.3710(2) 0.0216(11) Uani 1.00 1 d . . .
 C(6) C 0.5077(3) 0.3770(2) 0.3441(3) 0.0320(13) Uani 1.00 1 d . . .
 C(7) C 0.5821(3) 0.3898(2) 0.3148(3) 0.0355(13) Uani 1.00 1 d . . .
 C(8) C 0.6151(3) 0.4762(2) 0.3095(3) 0.0339(13) Uani 1.00 1 d . . .
 C(9) C 0.5733(3) 0.5481(2) 0.3355(3) 0.0334(13) Uani 1.00 1 d . . .
 C(10) C 0.4994(2) 0.5343(2) 0.3659(2) 0.0262(12) Uani 1.00 1 d . . .
 C(11) C -0.0307(2) 0.4794(2) 0.3191(2) 0.0275(12) Uani 1.00 1 d . . .
 C(12) C -0.0760(3) 0.4862(2) 0.2144(2) 0.0292(12) Uani 1.00 1 d . . .
 C(13) C 0.0726(3) 0.4829(2) 0.1727(2) 0.0289(12) Uani 1.00 1 d . . .
 C(14) C 0.1058(2) 0.5395(2) 0.1229(2) 0.0213(11) Uani 1.00 1 d . . .
 C(15) C 0.1908(3) 0.5339(2) 0.0964(3) 0.0260(12) Uani 1.00 1 d . . .
 C(16) C 0.2701(3) 0.4828(2) 0.1481(3) 0.0338(13) Uani 1.00 1 d . . .
 C(17) C 0.3512(3) 0.4771(3) 0.1237(3) 0.0435(15) Uani 1.00 1 d . . .
 C(18) C 0.3528(3) 0.5245(3) 0.0501(3) 0.0378(14) Uani 1.00 1 d . . .
 C(19) C 0.2756(3) 0.5757(2) -0.0014(3) 0.0373(14) Uani 1.00 1 d . . .
 C(20) C 0.1933(3) 0.5808(2) 0.0213(3) 0.0330(13) Uani 1.00 1 d . . .
 C(21) C -0.0095(2) 0.3209(2) 0.3415(2) 0.0264(12) Uani 1.00 1 d . . .
 C(22) C 0.0557(2) 0.2428(2) 0.3421(2) 0.0305(11) Uani 1.00 1 d . . .
 C(23) C 0.1756(2) 0.2375(2) 0.2625(2) 0.0246(10) Uani 1.00 1 d . . .
 C(24) C 0.1642(2) 0.2460(2) 0.1730(2) 0.0186(9) Uani 1.00 1 d . . .
 C(25) C 0.2370(2) 0.2422(2) 0.1313(2) 0.0229(10) Uani 1.00 1 d . . .
 C(26) C 0.3333(2) 0.2192(2) 0.1856(2) 0.0300(12) Uani 1.00 1 d . . .
 C(27) C 0.4044(2) 0.2207(2) 0.1484(2) 0.0348(13) Uani 1.00 1 d . . .
 C(28) C 0.3802(2) 0.2411(3) 0.0577(3) 0.0398(13) Uani 1.00 1 d . . .
 C(29) C 0.2856(3) 0.2615(3) 0.0021(2) 0.0463(14) Uani 1.00 1 d . . .
 C(30) C 0.2140(2) 0.2632(3) 0.0378(2) 0.0371(12) Uani 1.00 1 d . . .
 H(1) H 0.0609 0.4411 0.4809 0.031 Uiso 1.00 1 c R . .
 H(2) H 0.1300 0.3657 0.4752 0.031 Uiso 1.00 1 c R . .

 H(3) H 0.2097 0.5019 0.5306 0.035 Uiso 1.00 1 c R . .
 H(4) H 0.1560 0.5396 0.4320 0.035 Uiso 1.00 1 c R . .
 H(5) H 0.3109 0.5585 0.3894 0.030 Uiso 1.00 1 c R . .
 H(6) H 0.4843 0.3180 0.3456 0.038 Uiso 1.00 1 c R . .
 H(7) H 0.6119 0.3401 0.2984 0.043 Uiso 1.00 1 c R . .
 H(8) H 0.6660 0.4853 0.2882 0.042 Uiso 1.00 1 c R . .
 H(9) H 0.5956 0.6070 0.3318 0.039 Uiso 1.00 1 c R . .
 H(10) H 0.4713 0.5841 0.3842 0.032 Uiso 1.00 1 c R . .
 H(11) H -0.0812 0.4703 0.3410 0.033 Uiso 1.00 1 c R . .
 H(12) H 0.0015 0.5343 0.3426 0.033 Uiso 1.00 1 c R . .
 H(13) H -0.1302 0.5256 0.1973 0.034 Uiso 1.00 1 c R . .
 H(14) H -0.0975 0.4283 0.1902 0.035 Uiso 1.00 1 c R . .
 H(15) H 0.1018 0.4283 0.2008 0.034 Uiso 1.00 1 c R . .
 H(16) H 0.2699 0.4520 0.2009 0.042 Uiso 1.00 1 c R . .
 H(17) H 0.4051 0.4408 0.1587 0.051 Uiso 1.00 1 c R . .
 H(18) H 0.4077 0.5204 0.0335 0.046 Uiso 1.00 1 c R . .
 H(19) H 0.2777 0.6090 -0.0521 0.046 Uiso 1.00 1 c R . .
 H(20) H 0.1390 0.6162 -0.0148 0.038 Uiso 1.00 1 c R . .

 H(21) H -0.0344 0.3136 0.3883 0.033 Uiso 1.00 1 c R . .
 H(22) H -0.0618 0.3215 0.2829 0.033 Uiso 1.00 1 c R . .
 H(23) H 0.0215 0.1885 0.3391 0.038 Uiso 1.00 1 c R . .
 H(24) H 0.1117 0.2447 0.3979 0.038 Uiso 1.00 1 c R . .
 H(25) H 0.2345 0.2270 0.3140 0.029 Uiso 1.00 1 c R . .

 H(26) H 0.3498 0.2023 0.2480 0.033 Uiso 1.00 1 c R . .
 H(27) H 0.4700 0.2075 0.1866 0.041 Uiso 1.00 1 c R . .
 H(28) H 0.4292 0.2411 0.0330 0.049 Uiso 1.00 1 c R . .
 H(29) H 0.2695 0.2747 -0.0612 0.056 Uiso 1.00 1 c R . .
 H(30) H 0.1488 0.2782 -0.0003 0.043 Uiso 1.00 1 c R . .


loop_
_atom_site_aniso_label
_atom_site_aniso_U_11
_atom_site_aniso_U_22
_atom_site_aniso_U_33
_atom_site_aniso_U_12
_atom_site_aniso_U_13
_atom_site_aniso_U_23
 Ag(1) 0.02591(16) 0.01924(15) 0.02906(17) 0.00118(17) 0.00786(13) 
-0.00264(17)
 P(1) 0.0251(6) 0.0333(7) 0.0370(7) 0.0018(5) 0.0179(5) -0.0044(5)
 F(1) 0.0571(16) 0.0648(18) 0.0679(18) 0.0167(16) 0.0508(15) 0.0146(17)
 F(2) 0.0509(16) 0.0533(17) 0.066(2) -0.0082(13) 0.0474(15) -0.0081(14)
 F(3) 0.059(2) 0.0343(16) 0.100(2) -0.0089(14) 0.0517(19) -0.0210(15)
 F(4) 0.0291(15) 0.0657(19) 0.0396(16) -0.0025(13) 0.0036(13) -0.0018(13)
 F(5) 0.0530(17) 0.0392(16) 0.0500(17) -0.0004(13) 0.0195(14) -0.0172(13)
 F(6) 0.0385(14) 0.073(2) 0.0681(18) 0.0214(17) 0.0110(13) 0.0161(18)
 N(1) 0.0190(18) 0.0246(19) 0.0191(18) 0.0041(14) 0.0073(15) 0.0046(14)
 N(2) 0.0191(19) 0.027(2) 0.032(2) 0.0078(15) 0.0085(17) -0.0015(16)
 N(3) 0.025(2) 0.0202(19) 0.028(2) 0.0007(15) 0.0092(17) -0.0004(15)
 N(4) 0.0207(18) 0.0194(18) 0.027(2) -0.0013(14) 0.0091(16) -0.0030(15)
 N(5) 0.027(2) 0.024(2) 0.024(2) -0.0012(16) 0.0073(17) 0.0025(16)
 N(6) 0.033(2) 0.028(2) 0.027(2) 0.0027(17) 0.0082(18) 0.0069(16)
 N(7) 0.029(2) 0.0230(19) 0.0200(19) 0.0010(15) 0.0080(16) 0.0034(15)
 N(8) 0.0319(18) 0.0146(19) 0.0206(17) 0.0029(15) 0.0076(15) 0.0042(15)
 N(9) 0.0206(16) 0.0262(19) 0.0275(18) -0.0016(16) 0.0035(14) 0.0025(17)
 N(10) 0.0153(15) 0.0141(17) 0.0324(18) -0.0031(14) 0.0065(14) -0.0005(15)
 C(1) 0.023(2) 0.036(2) 0.019(2) 0.0077(19) 0.0132(19) 0.0000(19)
 C(2) 0.026(2) 0.037(2) 0.026(2) 0.009(2) 0.012(2) -0.002(2)
 C(3) 0.029(2) 0.021(2) 0.025(2) -0.0017(18) 0.008(2) 0.0042(18)
 C(4) 0.020(2) 0.016(2) 0.019(2) 0.0022(16) 0.0027(18) 0.0006(16)
 C(5) 0.022(2) 0.017(2) 0.024(2) 0.0005(17) 0.0068(19) -0.0013(17)

 C(6) 0.033(2) 0.023(2) 0.039(2) -0.0044(19) 0.012(2) -0.004(2)
 C(7) 0.028(2) 0.034(2) 0.045(3) 0.003(2) 0.015(2) -0.006(2)
 C(8) 0.024(2) 0.041(2) 0.040(2) -0.004(2) 0.016(2) 0.001(2)
 C(9) 0.028(2) 0.026(2) 0.044(2) -0.007(2) 0.011(2) -0.002(2)
 C(10) 0.026(2) 0.022(2) 0.033(2) 0.0018(18) 0.013(2) 0.0001(19)
 C(11) 0.023(2) 0.030(2) 0.029(2) 0.0057(19) 0.0093(19) 0.0033(19)
 C(12) 0.026(2) 0.034(2) 0.026(2) 0.0013(19) 0.009(2) 0.003(2)
 C(13) 0.034(2) 0.020(2) 0.031(2) 0.0055(19) 0.010(2) 0.0060(19)
 C(14) 0.028(2) 0.016(2) 0.016(2) -0.0004(18) 0.0034(19) -0.0009(16)

 C(15) 0.030(2) 0.020(2) 0.025(2) -0.0051(19) 0.006(2) -0.0044(18)
 C(16) 0.037(2) 0.032(2) 0.035(2) -0.002(2) 0.018(2) 0.007(2)
 C(17) 0.037(2) 0.048(3) 0.042(3) 0.010(2) 0.012(2) 0.009(2)
 C(18) 0.029(2) 0.046(3) 0.040(2) 0.002(2) 0.014(2) -0.000(2)

 C(19) 0.049(3) 0.031(2) 0.036(2) -0.006(2) 0.020(2) 0.003(2)
 C(20) 0.040(2) 0.026(2) 0.029(2) 0.000(2) 0.009(2) 0.006(2)
 C(21) 0.025(2) 0.031(2) 0.026(2) 0.0000(19) 0.0136(19) 0.0095(19)
 C(22) 0.041(2) 0.027(2) 0.028(2) -0.001(2) 0.018(2) 0.004(2)

 C(23) 0.020(2) 0.029(2) 0.024(2) 0.004(2) 0.0074(17) 0.003(2)
 C(24) 0.0205(19) 0.009(2) 0.0212(19) -0.0041(16) 0.0022(16) -0.0047(16)
 C(25) 0.0212(19) 0.021(2) 0.023(2) -0.0004(18) 0.0052(16) -0.0066(19)
 C(26) 0.026(2) 0.026(2) 0.030(2) 0.0029(19) 0.003(2) 0.0026(19)
 C(27) 0.020(2) 0.041(2) 0.040(2) 0.005(2) 0.008(2) -0.005(2)
 C(28) 0.030(2) 0.051(3) 0.042(2) -0.004(2) 0.019(2) -0.011(2)
 C(29) 0.039(2) 0.072(3) 0.029(2) -0.006(2) 0.014(2) 0.002(2)
 C(30) 0.025(2) 0.058(2) 0.024(2) -0.005(2) 0.0050(18) 0.003(2)

#======================================================================

_computing_data_collection            'CrystalClear'
_computing_cell_refinement            'CrystalClear'
_computing_data_reduction             'CrystalStructure'
_computing_structure_solution         'SIR97'
_computing_structure_refinement       'CRYSTALS'
_computing_publication_material       'CrystalStructure 3.8'
_computing_molecular_graphics         'ORTEP3'

#======================================================================

# MOLECULAR GEOMETRY

_geom_special_details
;
    ENTER SPECIAL DETAILS OF THE MOLECULAR GEOMETRY
;

loop_
_geom_bond_atom_site_label_1
_geom_bond_atom_site_label_2
_geom_bond_distance
_geom_bond_publ_flag
_geom_bond_site_symmetry_1
_geom_bond_site_symmetry_2
Ag(1) N(4) 2.208(2) yes . .
Ag(1) N(7) 2.210(3) yes . 2_545

Ag(1) N(10) 2.268(2) yes . 4_555
P(1) F(1) 1.590(3) yes . .
P(1) F(2) 1.601(3) yes . .
P(1) F(3) 1.590(2) yes . .
P(1) F(4) 1.591(2) yes . .
P(1) F(5) 1.598(2) yes . .
P(1) F(6) 1.590(2) yes . .
N(1) C(1) 1.462(4) yes . .
N(1) C(11) 1.462(4) yes . .
N(1) C(21) 1.466(4) yes . .
N(2) N(3) 1.327(4) yes . .
N(2) C(2) 1.489(6) yes . .
N(2) C(3) 1.336(6) yes . .
N(3) N(4) 1.327(5) yes . .
N(4) C(4) 1.372(5) yes . .
N(5) N(6) 1.338(4) yes . .
N(5) C(12) 1.463(6) yes . .
N(5) C(13) 1.337(6) yes . .
N(6) N(7) 1.314(6) yes . .
N(7) C(14) 1.370(4) yes . .
N(8) N(9) 1.339(3) yes . .
N(8) C(22) 1.466(5) yes . .
N(8) C(23) 1.350(5) yes . .
N(9) N(10) 1.349(5) yes . .
N(10) C(24) 1.372(3) yes . .
C(1) C(2) 1.501(5) yes . .
C(3) C(4) 1.375(6) yes . .
C(4) C(5) 1.460(6) yes . .
C(5) C(6) 1.402(6) yes . .
C(5) C(10) 1.390(5) yes . .
C(6) C(7) 1.368(7) yes . .
C(7) C(8) 1.394(6) yes . .
C(8) C(9) 1.381(6) yes . .
C(9) C(10) 1.374(7) yes . .
C(11) C(12) 1.524(5) yes . .
C(13) C(14) 1.368(6) yes . .
C(14) C(15) 1.479(7) yes . .
C(15) C(16) 1.379(5) yes . .
C(15) C(20) 1.386(6) yes . .
C(16) C(17) 1.404(8) yes . .

C(17) C(18) 1.365(7) yes . .
C(18) C(19) 1.359(5) yes . .
C(19) C(20) 1.405(8) yes . .
C(21) C(22) 1.516(5) yes . .
C(23) C(24) 1.359(5) yes . .
C(24) C(25) 1.468(6) yes . .
C(25) C(26) 1.401(4) yes . .
C(25) C(30) 1.410(5) yes . .
C(26) C(27) 1.395(7) yes . .
C(27) C(28) 1.365(6) yes . .
C(28) C(29) 1.376(5) yes . .
C(29) C(30) 1.385(7) yes . .
C(1) H(1) 0.950 no . .

C(1) H(2) 0.950 no . .
C(2) H(3) 0.950 no . .
C(2) H(4) 0.950 no . .
C(3) H(5) 0.950 no . .
C(6) H(6) 0.950 no . .
C(7) H(7) 0.950 no . .
C(8) H(8) 0.950 no . .
C(9) H(9) 0.950 no . .
C(10) H(10) 0.950 no . .
C(11) H(11) 0.950 no . .
C(11) H(12) 0.950 no . .
C(12) H(13) 0.950 no . .
C(12) H(14) 0.950 no . .
C(13) H(15) 0.950 no . .
C(16) H(16) 0.950 no . .
C(17) H(17) 0.950 no . .
C(18) H(18) 0.950 no . .
C(19) H(19) 0.950 no . .
C(20) H(20) 0.950 no . .
C(21) H(21) 0.950 no . .
C(21) H(22) 0.950 no . .
C(22) H(23) 0.950 no . .
C(22) H(24) 0.950 no . .
C(23) H(25) 0.950 no . .
C(26) H(26) 0.950 no . .
C(27) H(27) 0.950 no . .
C(28) H(28) 0.950 no . .
C(29) H(29) 0.950 no . .
C(30) H(30) 0.950 no . .

loop_
_geom_angle_atom_site_label_1
_geom_angle_atom_site_label_2
_geom_angle_atom_site_label_3
_geom_angle
_geom_angle_publ_flag
_geom_angle_site_symmetry_1
_geom_angle_site_symmetry_2
_geom_angle_site_symmetry_3
N(4) Ag(1) N(7) 132.43(10) yes . . 2_545
N(4) Ag(1) N(10) 114.02(10) yes . . 4_555
N(7) Ag(1) N(10) 113.51(10) yes 2_545 . 4_555
F(1) P(1) F(2) 179.70(15) yes . . .
F(1) P(1) F(3) 89.34(18) yes . . .
F(1) P(1) F(4) 89.67(14) yes . . .
F(1) P(1) F(5) 90.68(16) yes . . .
F(1) P(1) F(6) 90.20(15) yes . . .
F(2) P(1) F(3) 90.39(17) yes . . .
F(2) P(1) F(4) 90.20(15) yes . . .
F(2) P(1) F(5) 89.59(15) yes . . .
F(2) P(1) F(6) 89.93(14) yes . . .
F(3) P(1) F(4) 90.18(14) yes . . .
F(3) P(1) F(5) 179.69(15) yes . . .
F(3) P(1) F(6) 90.13(15) yes . . .
F(4) P(1) F(5) 89.51(13) yes . . .
F(4) P(1) F(6) 179.66(16) yes . . .
F(5) P(1) F(6) 90.17(14) yes . . .
C(1) N(1) C(11) 110.0(3) yes . . .
C(1) N(1) C(21) 109.5(3) yes . . .
C(11) N(1) C(21) 109.9(2) yes . . .
N(3) N(2) C(2) 120.7(3) yes . . .
N(3) N(2) C(3) 112.2(3) yes . . .
C(2) N(2) C(3) 126.8(3) yes . . .
N(2) N(3) N(4) 106.0(3) yes . . .
Ag(1) N(4) N(3) 120.1(2) yes . . .
Ag(1) N(4) C(4) 128.3(2) yes . . .
N(3) N(4) C(4) 109.8(3) yes . . .
N(6) N(5) C(12) 119.4(3) yes . . .
N(6) N(5) C(13) 110.4(3) yes . . .
C(12) N(5) C(13) 130.1(3) yes . . .
N(5) N(6) N(7) 106.9(3) yes . . .
Ag(1) N(7) N(6) 118.6(2) yes 2_555 . .

Ag(1) N(7) C(14) 131.2(3) yes 2_555 . .
N(6) N(7) C(14) 110.0(3) yes . . .

N(9) N(8) C(22) 119.7(3) yes . . .
N(9) N(8) C(23) 111.0(3) yes . . .
C(22) N(8) C(23) 129.3(2) yes . . .
N(8) N(9) N(10) 106.6(2) yes . . .
Ag(1) N(10) N(9) 108.43(17) yes 4_454 . .
Ag(1) N(10) C(24) 142.8(2) yes 4_454 . .
N(9) N(10) C(24) 108.4(2) yes . . .
N(1) C(1) C(2) 114.2(3) yes . . .
N(2) C(2) C(1) 111.9(3) yes . . .
N(2) C(3) C(4) 105.5(3) yes . . .
N(4) C(4) C(3) 106.4(4) yes . . .
N(4) C(4) C(5) 123.0(3) yes . . .
C(3) C(4) C(5) 130.5(3) yes . . .
C(4) C(5) C(6) 122.2(3) yes . . .

C(4) C(5) C(10) 120.4(3) yes . . .
C(6) C(5) C(10) 117.3(4) yes . . .
C(5) C(6) C(7) 121.4(4) yes . . .
C(6) C(7) C(8) 120.0(4) yes . . .
C(7) C(8) C(9) 119.5(4) yes . . .
C(8) C(9) C(10) 120.0(4) yes . . .
C(5) C(10) C(9) 121.7(4) yes . . .
N(1) C(11) C(12) 113.5(3) yes . . .
N(5) C(12) C(11) 113.2(3) yes . . .
N(5) C(13) C(14) 106.7(3) yes . . .
N(7) C(14) C(13) 106.0(4) yes . . .
N(7) C(14) C(15) 122.4(3) yes . . .
C(13) C(14) C(15) 131.6(3) yes . . .
C(14) C(15) C(16) 119.7(4) yes . . .
C(14) C(15) C(20) 121.2(3) yes . . .
C(16) C(15) C(20) 119.0(4) yes . . .
C(15) C(16) C(17) 120.2(4) yes . . .
C(16) C(17) C(18) 119.9(4) yes . . .
C(17) C(18) C(19) 120.7(5) yes . . .
C(18) C(19) C(20) 120.0(4) yes . . .
C(15) C(20) C(19) 120.1(3) yes . . .
N(1) C(21) C(22) 112.4(3) yes . . .

N(8) C(22) C(21) 111.5(3) yes . . .
N(8) C(23) C(24) 106.1(2) yes . . .
N(10) C(24) C(23) 107.9(3) yes . . .
N(10) C(24) C(25) 122.2(3) yes . . .
C(23) C(24) C(25) 129.9(2) yes . . .
C(24) C(25) C(26) 119.7(3) yes . . .
C(24) C(25) C(30) 122.2(3) yes . . .
C(26) C(25) C(30) 118.1(4) yes . . .

C(25) C(26) C(27) 120.3(3) yes . . .
C(26) C(27) C(28) 120.3(3) yes . . .
C(27) C(28) C(29) 120.6(4) yes . . .
C(28) C(29) C(30) 120.4(4) yes . . .
C(25) C(30) C(29) 120.2(3) yes . . .
N(1) C(1) H(1) 108.9 no . . .
N(1) C(1) H(2) 107.9 no . . .
C(2) C(1) H(1) 109.2 no . . .
C(2) C(1) H(2) 107.1 no . . .
H(1) C(1) H(2) 109.5 no . . .
N(2) C(2) H(3) 109.0 no . . .
N(2) C(2) H(4) 109.0 no . . .
C(1) C(2) H(3) 109.2 no . . .
C(1) C(2) H(4) 108.3 no . . .
H(3) C(2) H(4) 109.5 no . . .
N(2) C(3) H(5) 127.7 no . . .
C(4) C(3) H(5) 126.8 no . . .
C(5) C(6) H(6) 119.2 no . . .
C(7) C(6) H(6) 119.4 no . . .
C(6) C(7) H(7) 120.3 no . . .
C(8) C(7) H(7) 119.7 no . . .
C(7) C(8) H(8) 120.1 no . . .
C(9) C(8) H(8) 120.4 no . . .
C(8) C(9) H(9) 119.5 no . . .
C(10) C(9) H(9) 120.5 no . . .
C(5) C(10) H(10) 118.8 no . . .
C(9) C(10) H(10) 119.5 no . . .
N(1) C(11) H(11) 109.2 no . . .
N(1) C(11) H(12) 107.9 no . . .
C(12) C(11) H(11) 108.6 no . . .
C(12) C(11) H(12) 108.0 no . . .
H(11) C(11) H(12) 109.5 no . . .
N(5) C(12) H(13) 108.4 no . . .
N(5) C(12) H(14) 108.7 no . . .
C(11) C(12) H(13) 108.8 no . . .
C(11) C(12) H(14) 108.2 no . . .
H(13) C(12) H(14) 109.5 no . . .
N(5) C(13) H(15) 126.8 no . . .
C(14) C(13) H(15) 126.5 no . . .

C(15) C(16) H(16) 119.6 no . . .
C(17) C(16) H(16) 120.2 no . . .
C(16) C(17) H(17) 120.0 no . . .
C(18) C(17) H(17) 120.1 no . . .
C(17) C(18) H(18) 119.8 no . . .
C(19) C(18) H(18) 119.5 no . . .
C(18) C(19) H(19) 120.1 no . . .
C(20) C(19) H(19) 119.9 no . . .
C(15) C(20) H(20) 119.7 no . . .
C(19) C(20) H(20) 120.2 no . . .
N(1) C(21) H(21) 109.8 no . . .

N(1) C(21) H(22) 107.4 no . . .
C(22) C(21) H(21) 110.3 no . . .
C(22) C(21) H(22) 107.3 no . . .
H(21) C(21) H(22) 109.5 no . . .
N(8) C(22) H(23) 109.0 no . . .
N(8) C(22) H(24) 109.4 no . . .
C(21) C(22) H(23) 109.0 no . . .
C(21) C(22) H(24) 108.3 no . . .
H(23) C(22) H(24) 109.5 no . . .
N(8) C(23) H(25) 126.8 no . . .
C(24) C(23) H(25) 127.2 no . . .
C(25) C(26) H(26) 119.6 no . . .
C(27) C(26) H(26) 120.1 no . . .
C(26) C(27) H(27) 119.6 no . . .
C(28) C(27) H(27) 120.1 no . . .
C(27) C(28) H(28) 119.5 no . . .
C(29) C(28) H(28) 120.0 no . . .
C(28) C(29) H(29) 119.8 no . . .
C(30) C(29) H(29) 119.8 no . . .

C(25) C(30) H(30) 119.3 no . . .
C(29) C(30) H(30) 120.5 no . . .

loop_
_geom_torsion_atom_site_label_1
_geom_torsion_atom_site_label_2
_geom_torsion_atom_site_label_3
_geom_torsion_atom_site_label_4
_geom_torsion
_geom_torsion_publ_flag
_geom_torsion_site_symmetry_1
_geom_torsion_site_symmetry_2
_geom_torsion_site_symmetry_3
_geom_torsion_site_symmetry_4
N(4) Ag(1) N(7) N(6) 104.7(2) ? . . 2_545 2_545
N(4) Ag(1) N(7) C(14) -68.5(3) ? . . 2_545 2_545
N(7) Ag(1) N(4) N(3) 96.6(2) ? 2_545 . . .
N(7) Ag(1) N(4) C(4) -100.5(3) ? 2_545 . . .
N(4) Ag(1) N(10) N(9) 66.5(2) ? . . 4_555 4_555
N(4) Ag(1) N(10) C(24) -105.2(3) ? . . 4_555 4_555
N(10) Ag(1) N(4) N(3) -80.8(2) ? 4_555 . . .
N(10) Ag(1) N(4) C(4) 82.1(3) ? 4_555 . . .
N(7) Ag(1) N(10) N(9) -111.4(2) ? 2_545 . 4_555 4_555
N(7) Ag(1) N(10) C(24) 76.9(4) ? 2_545 . 4_555 4_555
N(10) Ag(1) N(7) N(6) -77.9(2) ? 4_555 . 2_545 2_545
N(10) Ag(1) N(7) C(14) 108.9(3) ? 4_555 . 2_545 2_545
C(1) N(1) C(11) C(12) 162.9(3) ? . . . .
C(11) N(1) C(1) C(2) -80.9(4) ? . . . .
C(1) N(1) C(21) C(22) -79.6(4) ? . . . .
C(21) N(1) C(1) C(2) 158.2(3) ? . . . .
C(11) N(1) C(21) C(22) 159.5(3) ? . . . .
C(21) N(1) C(11) C(12) -76.5(4) ? . . . .
N(3) N(2) C(2) C(1) -39.0(4) ? . . . .
C(2) N(2) N(3) N(4) -173.8(2) ? . . . .
N(3) N(2) C(3) C(4) -0.4(4) ? . . . .
C(3) N(2) N(3) N(4) 0.4(3) ? . . . .
C(2) N(2) C(3) C(4) 173.3(3) ? . . . .
C(3) N(2) C(2) C(1) 147.8(3) ? . . . .
N(2) N(3) N(4) Ag(1) 165.6(2) ? . . . .
N(2) N(3) N(4) C(4) -0.2(3) ? . . . .
Ag(1) N(4) C(4) C(3) -164.4(2) ? . . . .
Ag(1) N(4) C(4) C(5) 14.9(4) ? . . . .
N(3) N(4) C(4) C(3) -0.0(3) ? . . . .
N(3) N(4) C(4) C(5) 179.2(3) ? . . . .
N(6) N(5) C(12) C(11) -117.3(3) ? . . . .
C(12) N(5) N(6) N(7) -177.2(2) ? . . . .
N(6) N(5) C(13) C(14) -0.1(3) ? . . . .
C(13) N(5) N(6) N(7) 0.1(3) ? . . . .
C(12) N(5) C(13) C(14) 176.9(3) ? . . . .
C(13) N(5) C(12) C(11) 66.0(5) ? . . . .
N(5) N(6) N(7) Ag(1) -174.7(2) ? . . . 2_555
N(5) N(6) N(7) C(14) -0.1(3) ? . . . .
Ag(1) N(7) C(14) C(13) 173.7(2) ? 2_555 . . .
Ag(1) N(7) C(14) C(15) -7.2(5) ? 2_555 . . .
N(6) N(7) C(14) C(13) 0.1(3) ? . . . .
N(6) N(7) C(14) C(15) 179.2(3) ? . . . .
N(9) N(8) C(22) C(21) -49.6(4) ? . . . .
C(22) N(8) N(9) N(10) -178.8(2) ? . . . .
N(9) N(8) C(23) C(24) 0.9(4) ? . . . .
C(23) N(8) N(9) N(10) -0.0(3) ? . . . .
C(22) N(8) C(23) C(24) 179.5(3) ? . . . .
C(23) N(8) C(22) C(21) 131.9(3) ? . . . .
N(8) N(9) N(10) Ag(1) 173.8(2) ? . . . 4_454
N(8) N(9) N(10) C(24) -0.9(3) ? . . . .
Ag(1) N(10) C(24) C(23) -170.2(3) ? 4_454 . . .
Ag(1) N(10) C(24) C(25) 8.7(5) ? 4_454 . . .
N(9) N(10) C(24) C(23) 1.4(3) ? . . . .
N(9) N(10) C(24) C(25) -179.6(3) ? . . . .
N(1) C(1) C(2) N(2) -70.9(4) ? . . . .

N(2) C(3) C(4) N(4) 0.2(3) ? . . . .
N(2) C(3) C(4) C(5) -178.9(3) ? . . . .
N(4) C(4) C(5) C(6) 20.4(5) ? . . . .
N(4) C(4) C(5) C(10) -161.5(3) ? . . . .
C(3) C(4) C(5) C(6) -160.5(3) ? . . . .
C(3) C(4) C(5) C(10) 17.6(5) ? . . . .
C(4) C(5) C(6) C(7) 178.8(3) ? . . . .
C(4) C(5) C(10) C(9) -178.0(3) ? . . . .
C(6) C(5) C(10) C(9) 0.2(4) ? . . . .
C(10) C(5) C(6) C(7) 0.6(5) ? . . . .
C(5) C(6) C(7) C(8) -1.3(5) ? . . . .
C(6) C(7) C(8) C(9) 1.1(5) ? . . . .
C(7) C(8) C(9) C(10) -0.3(5) ? . . . .
C(8) C(9) C(10) C(5) -0.3(5) ? . . . .
N(1) C(11) C(12) N(5) -71.1(4) ? . . . .
N(5) C(13) C(14) N(7) -0.0(3) ? . . . .
N(5) C(13) C(14) C(15) -179.0(3) ? . . . .
N(7) C(14) C(15) C(16) 157.3(3) ? . . . .
N(7) C(14) C(15) C(20) -21.3(5) ? . . . .
C(13) C(14) C(15) C(16) -23.9(6) ? . . . .
C(13) C(14) C(15) C(20) 157.5(4) ? . . . .
C(14) C(15) C(16) C(17) -180.0(3) ? . . . .
C(14) C(15) C(20) C(19) 178.9(3) ? . . . .
C(16) C(15) C(20) C(19) 0.2(5) ? . . . .
C(20) C(15) C(16) C(17) -1.3(6) ? . . . .
C(15) C(16) C(17) C(18) 2.1(6) ? . . . .
C(16) C(17) C(18) C(19) -1.7(6) ? . . . .
C(17) C(18) C(19) C(20) 0.6(6) ? . . . .
C(18) C(19) C(20) C(15) 0.2(5) ? . . . .
N(1) C(21) C(22) N(8) -63.9(3) ? . . . .
N(8) C(23) C(24) N(10) -1.4(4) ? . . . .
N(8) C(23) C(24) C(25) 179.7(3) ? . . . .
N(10) C(24) C(25) C(26) -172.5(3) ? . . . .
N(10) C(24) C(25) C(30) 9.1(5) ? . . . .
C(23) C(24) C(25) C(26) 6.2(6) ? . . . .
C(23) C(24) C(25) C(30) -172.2(4) ? . . . .
C(24) C(25) C(26) C(27) -176.0(3) ? . . . .
C(24) C(25) C(30) C(29) 177.9(4) ? . . . .
C(26) C(25) C(30) C(29) -0.5(6) ? . . . .
C(30) C(25) C(26) C(27) 2.4(5) ? . . . .
C(25) C(26) C(27) C(28) -2.5(6) ? . . . .
C(26) C(27) C(28) C(29) 0.7(6) ? . . . .
C(27) C(28) C(29) C(30) 1.3(7) ? . . . .
C(28) C(29) C(30) C(25) -1.3(7) ? . . . .

loop_
_geom_contact_atom_site_label_1
_geom_contact_atom_site_label_2
_geom_contact_distance
_geom_contact_publ_flag
_geom_contact_site_symmetry_1
_geom_contact_site_symmetry_2
F(1) N(3) 3.271(4) ? . 4_554
F(1) N(9) 3.343(3) ? . 1_655
F(1) C(9) 3.427(5) ? . 2_645
F(1) C(19) 3.477(5) ? . 3_665
F(2) N(6) 3.409(5) ? . 2_545
F(2) C(7) 3.362(5) ? . .
F(2) C(12) 3.421(5) ? . 2_545
F(2) C(27) 3.523(4) ? . .
F(3) C(7) 3.256(6) ? . .
F(3) C(8) 3.516(5) ? . .
F(3) C(21) 3.430(4) ? . 1_655
F(4) C(9) 3.498(5) ? . 2_645
F(4) C(21) 3.188(4) ? . 1_655
F(4) C(22) 3.445(4) ? . 1_655
F(5) C(1) 3.099(4) ? . 4_554

F(5) C(2) 3.307(5) ? . 4_554
F(5) C(8) 3.316(5) ? . 2_645
F(5) C(9) 3.484(5) ? . 2_645
F(5) C(11) 3.345(5) ? . 2_545
F(6) C(1) 3.554(4) ? . 4_554
F(6) C(27) 3.533(5) ? . .
F(6) C(28) 3.403(4) ? . .
N(2) C(9) 3.456(4) ? . 3_666
N(3) F(1) 3.271(4) ? . 4_455
N(3) C(9) 3.405(4) ? . 3_666
N(4) C(10) 3.463(4) ? . 3_666
N(5) C(20) 3.578(4) ? . 3_565
N(6) F(2) 3.409(5) ? . 2_555
N(9) F(1) 3.343(3) ? . 1_455
C(1) F(5) 3.099(4) ? . 4_455
C(1) F(6) 3.554(4) ? . 4_455

C(2) F(5) 3.307(5) ? . 4_455
C(4) C(10) 3.431(5) ? . 3_666
C(7) F(2) 3.362(5) ? . .
C(7) F(3) 3.256(6) ? . .
C(8) F(3) 3.516(5) ? . .
C(8) F(5) 3.316(5) ? . 2_655
C(9) F(1) 3.427(5) ? . 2_655
C(9) F(4) 3.498(5) ? . 2_655
C(9) F(5) 3.484(5) ? . 2_655
C(9) N(2) 3.456(4) ? . 3_666

C(9) N(3) 3.405(4) ? . 3_666
C(10) N(4) 3.463(4) ? . 3_666
C(10) C(4) 3.431(5) ? . 3_666
C(11) F(5) 3.345(5) ? . 2_555
C(12) F(2) 3.421(5) ? . 2_555
C(12) C(20) 3.582(5) ? . 3_565
C(19) F(1) 3.477(5) ? . 3_665
C(20) N(5) 3.578(4) ? . 3_565
C(20) C(12) 3.582(5) ? . 3_565
C(21) F(3) 3.430(4) ? . 1_455
C(21) F(4) 3.188(4) ? . 1_455
C(22) F(4) 3.445(4) ? . 1_455
C(27) F(2) 3.523(4) ? . .
C(27) F(6) 3.533(5) ? . .
C(28) F(6) 3.403(4) ? . .
Ag(1) H(10) 3.386 ? . 3_666
P(1) H(2) 3.460 ? . 4_554
P(1) H(7) 3.254 ? . .
P(1) H(9) 3.358 ? . 2_645
P(1) H(19) 3.519 ? . 3_665
P(1) H(22) 3.394 ? . 1_655
P(1) H(29) 3.564 ? . 4_555
F(1) H(2) 3.084 ? . 4_554
F(1) H(9) 2.530 ? . 2_645
F(1) H(14) 3.340 ? . 1_655
F(1) H(19) 2.694 ? . 3_665
F(1) H(20) 3.451 ? . 3_665
F(1) H(22) 2.857 ? . 1_655
F(2) H(7) 2.429 ? . .
F(2) H(12) 3.320 ? . 2_545
F(2) H(13) 2.682 ? . 2_545
F(2) H(27) 2.595 ? . .
F(2) H(29) 2.700 ? . 4_555
F(3) H(7) 2.489 ? . .
F(3) H(8) 3.030 ? . .
F(3) H(11) 3.437 ? . 1_655
F(3) H(14) 3.267 ? . 1_655
F(3) H(19) 3.062 ? . 3_665
F(3) H(21) 3.263 ? . 1_655
F(3) H(22) 2.740 ? . 1_655
F(3) H(29) 3.293 ? . 4_555
F(4) H(8) 3.148 ? . 2_645
F(4) H(9) 2.797 ? . 2_645
F(4) H(21) 2.981 ? . 1_655
F(4) H(22) 2.777 ? . 1_655
F(4) H(23) 2.833 ? . 1_655
F(4) H(29) 2.912 ? . 4_555
F(5) H(1) 2.901 ? . 4_554
F(5) H(2) 2.700 ? . 4_554
F(5) H(3) 2.714 ? . 4_554
F(5) H(8) 2.657 ? . 2_645
F(5) H(9) 2.990 ? . 2_645
F(5) H(11) 2.782 ? . 2_545
F(5) H(12) 3.221 ? . 2_545
F(5) H(13) 3.114 ? . 2_545
F(6) H(1) 3.440 ? . 4_554
F(6) H(2) 2.818 ? . 4_554
F(6) H(7) 3.251 ? . .
F(6) H(19) 2.978 ? . 3_665
F(6) H(21) 3.582 ? . 4_554
F(6) H(24) 3.374 ? . 4_554
F(6) H(27) 2.977 ? . .
F(6) H(28) 2.703 ? . .
N(2) H(9) 3.517 ? . 3_666
N(3) H(9) 3.159 ? . 3_666
N(3) H(10) 3.595 ? . 3_666
N(4) H(9) 3.576 ? . 3_666
N(4) H(10) 3.127 ? . 3_666
N(5) H(20) 3.234 ? . 3_565
N(6) H(30) 2.825 ? . 3_565
N(7) H(30) 3.136 ? . 3_565
N(9) H(20) 3.312 ? . 3_565
N(10) H(20) 3.433 ? . 3_565
C(4) H(10) 3.253 ? . 3_666
C(7) H(3) 3.513 ? . 3_666
C(8) H(3) 2.863 ? . 3_666
C(9) H(3) 3.195 ? . 3_666
C(11) H(1) 3.550 ? . 3_566
C(12) H(19) 3.414 ? . 3_565
C(12) H(20) 3.289 ? . 3_565
C(13) H(20) 3.502 ? . 3_565
C(19) H(13) 3.368 ? . 3_565
C(19) H(14) 3.131 ? . 3_565
C(20) H(13) 3.572 ? . 3_565
C(20) H(14) 3.079 ? . 3_565
C(21) H(28) 3.591 ? . 4_455
C(28) H(21) 3.465 ? . 4_554
H(1) F(5) 2.901 ? . 4_455
H(1) F(6) 3.440 ? . 4_455
H(1) C(11) 3.550 ? . 3_566
H(1) H(1) 2.754 ? . 3_566
H(1) H(11) 3.006 ? . 3_566
H(1) H(12) 3.271 ? . 3_566
H(2) P(1) 3.460 ? . 4_455
H(2) F(1) 3.084 ? . 4_455
H(2) F(5) 2.700 ? . 4_455
H(2) F(6) 2.818 ? . 4_455
H(3) F(5) 2.714 ? . 4_455
H(3) C(7) 3.513 ? . 3_666
H(3) C(8) 2.863 ? . 3_666
H(3) C(9) 3.195 ? . 3_666
H(3) H(8) 2.744 ? . 3_666
H(3) H(9) 3.303 ? . 3_666
H(3) H(11) 3.300 ? . 3_566
H(7) P(1) 3.254 ? . .
H(7) F(2) 2.429 ? . .
H(7) F(3) 2.489 ? . .
H(7) F(6) 3.251 ? . .
H(8) F(3) 3.030 ? . .
H(8) F(4) 3.148 ? . 2_655
H(8) F(5) 2.657 ? . 2_655
H(8) H(3) 2.744 ? . 3_666
H(8) H(11) 3.536 ? . 1_655
H(9) P(1) 3.358 ? . 2_655
H(9) F(1) 2.530 ? . 2_655
H(9) F(4) 2.797 ? . 2_655
H(9) F(5) 2.990 ? . 2_655
H(9) N(2) 3.517 ? . 3_666
H(9) N(3) 3.159 ? . 3_666
H(9) N(4) 3.576 ? . 3_666
H(9) H(3) 3.303 ? . 3_666

H(10) Ag(1) 3.386 ? . 3_666
H(10) N(3) 3.595 ? . 3_666
H(10) N(4) 3.127 ? . 3_666
H(10) C(4) 3.253 ? . 3_666
H(11) F(3) 3.437 ? . 1_455
H(11) F(5) 2.782 ? . 2_555
H(11) H(1) 3.006 ? . 3_566
H(11) H(3) 3.300 ? . 3_566
H(11) H(8) 3.536 ? . 1_455
H(12) F(2) 3.320 ? . 2_555
H(12) F(5) 3.221 ? . 2_555
H(12) H(1) 3.271 ? . 3_566

H(13) F(2) 2.682 ? . 2_555
H(13) F(5) 3.114 ? . 2_555
H(13) C(19) 3.368 ? . 3_565
H(13) C(20) 3.572 ? . 3_565
H(13) H(19) 3.198 ? . 3_565
H(13) H(20) 3.530 ? . 3_565
H(14) F(1) 3.340 ? . 1_455
H(14) F(3) 3.267 ? . 1_455
H(14) C(19) 3.131 ? . 3_565
H(14) C(20) 3.079 ? . 3_565
H(14) H(19) 2.783 ? . 3_565
H(14) H(20) 2.670 ? . 3_565
H(18) H(18) 3.360 ? . 3_665
H(19) P(1) 3.519 ? . 3_665
H(19) F(1) 2.694 ? . 3_665
H(19) F(3) 3.062 ? . 3_665
H(19) F(6) 2.978 ? . 3_665
H(19) C(12) 3.414 ? . 3_565
H(19) H(13) 3.198 ? . 3_565
H(19) H(14) 2.783 ? . 3_565
H(20) F(1) 3.451 ? . 3_665
H(20) N(5) 3.234 ? . 3_565
H(20) N(9) 3.312 ? . 3_565
H(20) N(10) 3.433 ? . 3_565
H(20) C(12) 3.289 ? . 3_565
H(20) C(13) 3.502 ? . 3_565
H(20) H(13) 3.530 ? . 3_565
H(20) H(14) 2.670 ? . 3_565
H(21) F(3) 3.263 ? . 1_455
H(21) F(4) 2.981 ? . 1_455
H(21) F(6) 3.582 ? . 4_455
H(21) C(28) 3.465 ? . 4_455
H(21) H(28) 2.664 ? . 4_455

H(21) H(29) 3.563 ? . 4_455
H(22) P(1) 3.394 ? . 1_455
H(22) F(1) 2.857 ? . 1_455
H(22) F(3) 2.740 ? . 1_455
H(22) F(4) 2.777 ? . 1_455
H(23) F(4) 2.833 ? . 1_455
H(24) F(6) 3.374 ? . 4_455
H(27) F(2) 2.595 ? . .
H(27) F(6) 2.977 ? . .
H(28) F(6) 2.703 ? . .
H(28) C(21) 3.591 ? . 4_554
H(28) H(21) 2.664 ? . 4_554
H(29) P(1) 3.564 ? . 4_454
H(29) F(2) 2.700 ? . 4_454
H(29) F(3) 3.293 ? . 4_454
H(29) F(4) 2.912 ? . 4_454
H(29) H(21) 3.563 ? . 4_554
H(30) N(6) 2.825 ? . 3_565
H(30) N(7) 3.136 ? . 3_565


#======================================================================

# 
# h,k,l, Fc-squared, Fo-squared, sigma(Fo-squared) and status flag 
# 

loop_
_refln_index_h
_refln_index_k
_refln_index_l
_refln_F_squared_meas
_refln_F_squared_sigma
_refln_F_squared_calc
_refln_observed_status
   4    0    0     15520.18         0.86     15561.61 o
   6    0    0        84.46        13.10        51.92 o
   8    0    0      2420.64         1.99      2379.69 o
  10    0    0      1508.55         3.06      1485.74 o
  12    0    0      3423.42         2.66      3503.78 o
  14    0    0       579.36         5.29       726.76 o
  16    0    0       643.13        34.81       346.95 o
   3    1    0      5452.35         0.98      5144.29 o
   4    1    0      7825.17         1.14      8092.99 o
   5    1    0       250.91         3.96       308.29 o
   6    1    0      5682.14         1.12      6044.26 o
   7    1    0       576.96         3.57       490.84 o
   8    1    0      5715.36         1.56      5795.75 o
   9    1    0       784.00         4.00       763.84 o
  10    1    0       653.31         6.05       213.20 o
  11    1    0       250.59         9.18       228.71 o
  12    1    0       465.26         7.18       234.51 o
  13    1    0       642.12         5.66       733.92 o
  14    1    0      2472.08         3.46      2462.00 o
  15    1    0       119.68        21.25        33.90 o
  16    1    0       879.12         5.76       962.55 o
  17    1    0       152.52        24.90        93.90 o
   2    2    0        73.62        21.72        15.35 o
   3    2    0      1033.62         2.22      1040.65 o
   4    2    0      4208.12         0.90      4522.74 o
   5    2    0       823.69         2.13       911.85 o
   6    2    0       582.26         2.59       586.07 o
   7    2    0       104.24        27.77        11.53 o
   8    2    0      2242.02         1.99      2426.78 o
   9    2    0       110.25        23.91        62.30 o
  10    2    0      5453.82         1.85      5202.67 o
  11    2    0       224.40         7.84       202.69 o
  12    2    0      3597.60         2.69      3554.95 o
  13    2    0       158.76         9.99       138.51 o
  14    2    0       176.62         9.42       208.63 o
  15    2    0       232.26        11.56        78.97 o
  16    2    0       698.02         7.02       620.23 o
  17    2    0        61.15        52.27         0.76 o
   1    3    0      2263.86         1.30      2144.21 o
   2    3    0       304.85         4.33       154.96 o
   3    3    0        14.82       275.89         0.42 o
   4    3    0     10985.14         1.04     10850.34 o
   5    3    0        72.25        34.11        70.11 o
   6    3    0      7623.04         1.12      7736.39 o
   7    3    0       177.69         7.84       138.31 o
   8    3    0      4275.85         1.49      4369.22 o
   9    3    0       118.16        16.48        67.09 o
  10    3    0       491.51         6.10       275.20 o
  11    3    0      1850.72         3.17      1718.98 o
  12    3    0       435.97         6.20       347.88 o
  13    3    0        70.22        41.99         3.82 o
  14    3    0      1016.33         4.88       960.50 o
  15    3    0       273.90        10.50       304.81 o
  16    3    0       733.33         6.71       670.30 o
  17    3    0        83.54        29.70         2.45 o
   1    4    0       653.31         2.86       527.46 o
   2    4    0      2522.05         1.10      2694.93 o
   3    4    0      6806.25         1.04      6836.15 o
   4    4    0       587.09         2.53       702.41 o
   5    4    0      8368.59         1.12      8259.24 o
   6    4    0       705.96         2.96       769.34 o
   7    4    0        79.03        27.98        33.32 o
   8    4    0      1790.14         2.25      1632.20 o
   9    4    0      2062.07         2.46      2059.17 o
  10    4    0      3066.94         2.19      2998.85 o
  11    4    0       170.56         7.67       166.50 o
  12    4    0       921.73         4.20       895.42 o
  13    4    0       346.70         8.12       309.46 o
  14    4    0       602.70         6.20       494.14 o
  15    4    0       566.92         7.08       521.77 o
  16    4    0       218.15        18.49        62.95 o
  17    4    0       338.56        17.72        28.98 o
   1    5    0      5649.03         1.00      6018.53 o
   2    5    0       230.43         3.53       246.58 o
   3    5    0      2397.08         1.51      2335.45 o
   4    5    0      6771.64         1.06      6886.92 o
   5    5    0       142.32         7.73        94.22 o
   6    5    0      6595.06         1.61      6882.79 o
   7    5    0       197.12         6.15       197.31 o
   8    5    0      1680.18         2.53      1628.19 o
   9    5    0        84.64        41.99         1.48 o
  10    5    0       878.53         4.88       393.13 o
  11    5    0       210.83         7.84       223.48 o
  12    5    0       167.18        15.68        40.04 o
  13    5    0       272.25         8.41       174.51 o
  14    5    0       787.92         5.11       790.16 o
  15    5    0       136.42        20.25         1.27 o
  16    5    0      1004.89        11.49      1059.44 o
  17    5    0       173.45        29.05         0.01 o
   0    6    0     43205.78         2.19     41099.94 o
   1    6    0        56.40        40.07        35.46 o
   2    6    0      8920.80         0.98      8985.06 o
   3    6    0      3131.52         1.64      3175.54 o
   4    6    0      1952.76         1.82      1896.40 o
   5    6    0        59.60        44.36        29.79 o
   6    6    0      3432.79         1.66      3294.24 o
   7    6    0      1600.00         2.50      1426.33 o
   8    6    0      2025.90         2.25      2124.32 o
   9    6    0       288.32         7.02       229.72 o
  10    6    0      2434.44         2.82      2418.63 o
  11    6    0       195.72        10.24       107.01 o
  12    6    0      4268.01         2.19      4172.22 o
  13    6    0        58.06        23.62         0.52 o
  14    6    0      1010.60         4.80      1139.05 o
  15    6    0       838.68         7.34       723.19 o
  16    6    0       458.82        10.76       494.14 o
   1    7    0      7825.17         1.39      7898.96 o
   2    7    0      1208.26         1.99      1157.58 o
   3    7    0       136.42         6.20       101.43 o
   4    7    0      1489.19         2.40      1480.63 o
   5    7    0       311.17         5.20       286.02 o
   6    7    0       564.54         4.45       680.63 o
   7    7    0        75.52        15.92        66.96 o
   8    7    0      1896.60         2.76      2016.55 o
   9    7    0       145.68         9.30       128.56 o
  10    7    0       693.80         5.62       553.26 o
  11    7    0      1557.09         3.06      1666.51 o
  12    7    0       434.31         5.76       312.08 o
  13    7    0       282.58         7.02       333.51 o
  14    7    0      1566.58         6.81      1119.57 o
  15    7    0       264.71        13.47       228.96 o
  16    7    0       446.05        15.44       580.07 o
   0    8    0     28395.62         2.62     27071.37 o
   1    8    0       209.38        12.46       113.79 o
   2    8    0      6294.84         1.35      6556.93 o
   3    8    0      2372.66         1.96      2531.52 o
   4    8    0       408.44         4.28       473.02 o
   5    8    0      1036.20         3.10      1003.58 o
   6    8    0        41.34        57.00         2.30 o
   7    8    0      2121.52         2.56      2206.79 o
   8    8    0      2513.02         3.28      2427.60 o
   9    8    0       414.12         6.92       425.63 o
  10    8    0      1059.50         3.88      1026.27 o
  11    8    0       903.00         3.72       915.35 o
  12    8    0      1671.99         3.35      1431.96 o
  13    8    0        99.60        30.03         0.83 o
  14    8    0       131.56        38.07        22.29 o
  15    8    0       648.72        15.13       680.20 o
  16    8    0        81.36        75.86        45.79 o
   1    9    0     12365.44         1.72     12379.41 o
   2    9    0       800.32         3.03       804.66 o
   3    9    0      1806.25         2.28      1630.19 o
   4    9    0      1113.56         3.17      1123.46 o
   5    9    0       873.20         4.12       857.17 o
   6    9    0      4752.72         2.02      4661.93 o
   7    9    0      1732.22         3.39      1490.21 o
   8    9    0       265.04         7.84       325.39 o
   9    9    0       637.56         4.54       667.30 o
  10    9    0      1907.07         2.92      1943.58 o
  11    9    0      2686.35         2.62      2719.92 o
  12    9    0       336.36         5.71       302.50 o
  13    9    0       661.00         8.82       803.25 o
  14    9    0       316.48         8.47       184.72 o
  15    9    0       308.70        35.52       317.37 o
   0   10    0      4918.22         2.59      4901.30 o
   1   10    0       227.10        14.36        73.05 o
   2   10    0      2379.49         2.59      2881.20 o
   3   10    0     13537.32         2.62     13216.94 o
   4   10    0        69.56        55.06        30.52 o
   5   10    0       404.01         6.35       438.72 o
   6   10    0       365.57         6.50       368.25 o
   7   10    0      2799.47         2.82      2642.73 o
   8   10    0       166.67        16.08        37.97 o
   9   10    0       663.06         4.37       643.13 o
  10   10    0      1127.62         4.45      1052.98 o
  11   10    0        97.02        10.18        11.31 o
  12   10    0       745.29         5.57       703.73 o
  13   10    0       230.74        22.09       129.50 o
  14   10    0       239.01        16.73       173.20 o
  15   10    0      1736.39         9.18      1626.18 o
   1   11    0       847.97         5.48       649.03 o
   2   11    0       287.30         6.86       335.33 o
   3   11    0       183.33        11.90       227.21 o
   4   11    0       179.29        12.67       127.99 o
   5   11    0        85.75        49.56         3.92 o
   6   11    0      1251.74         3.57      1205.40 o
   7   11    0       851.47         4.58       716.97 o
   8   11    0       277.22         9.49       288.83 o
   9   11    0       616.53         5.11       677.18 o
  10   11    0       730.08         4.80       628.10 o
  11   11    0       880.90         6.15       768.88 o
  12   11    0       132.94        26.63         2.94 o
  13   11    0      1011.88         8.35       863.49 o
  14   11    0       359.86        16.00       371.75 o
   0   12    0      2110.48         2.82      2055.41 o
   1   12    0       137.83        21.72        13.16 o
   2   12    0      2026.80         3.13      1819.30 o
   3   12    0      1381.61         3.65      1328.59 o
   4   12    0       100.60        31.02         2.94 o
   5   12    0       558.85         5.66       652.83 o
   6   12    0       127.69        35.64         0.67 o
   7   12    0      4531.98         2.79      4562.93 o
   8   12    0       839.26         5.20       860.57 o
   9   12    0       201.92         9.67       129.69 o
  10   12    0       631.01         6.50       609.96 o
  11   12    0       243.67         9.80       117.89 o
  12   12    0       237.78        14.44       200.58 o
  13   12    0       149.08        30.58         1.56 o
  14   12    0       556.96        22.00       452.71 o
   1   13    0      4173.16         2.34      3941.19 o
   2   13    0       414.53         5.90       509.73 o
   3   13    0      3274.13         2.79      3486.15 o
   4   13    0        56.55        73.62         9.24 o
   5   13    0       147.14        31.36         1.23 o
   6   13    0       874.38         5.02       907.35 o
   7   13    0       351.19         7.90       329.89 o
   8   13    0       106.30        17.72        41.41 o
   9   13    0       560.27         7.34       567.37 o
  10   13    0       271.26         9.73       229.72 o
  11   13    0       510.31        20.43       634.76 o
  12   13    0       162.56        32.04        11.09 o
  13   13    0       240.87        18.32       220.03 o
   0   14    0      3335.06         2.79      3262.00 o
   1   14    0       690.11         5.02       725.42 o
   2   14    0      2282.93         3.24      2457.89 o
   3   14    0      1573.71         3.92      1515.90 o
   4   14    0       322.92         8.18       278.51 o
   5   14    0      1179.92         4.88      1214.04 o
   6   14    0       109.41        36.00        32.75 o
   7   14    0      1416.02         4.33      1455.88 o
   8   14    0        96.04        29.92       115.03 o
   9   14    0       472.19         4.75       373.99 o
  10   14    0       162.82        10.82       265.40 o
  11   14    0       319.69        29.70         1.25 o
  12   14    0       156.50        31.14         1.44 o
   1   15    0      4340.17         2.92      4054.30 o
   2   15    0        98.01        32.60         0.65 o
   3   15    0      1582.45         4.16      1834.87 o
   4   15    0       372.49        18.75       370.80 o
   5   15    0       294.81        11.22       140.66 o
   6   15    0       426.84         7.73       414.43 o
   7   15    0       216.68        11.70       191.76 o
   8   15    0        69.56        27.46        13.04 o
   9   15    0       551.78        67.90       568.56 o
  10   15    0       445.21        21.07       408.72 o
  11   15    0       916.27        19.98      1192.78 o
   0   16    0       316.48        10.56       404.38 o
   1   16    0       696.96         5.66       558.72 o
   2   16    0        91.58        15.76        27.66 o
   3   16    0      1689.21         4.62      1516.54 o
   4   16    0        52.42        87.80         2.91 o
   5   16    0      1061.46         6.35       927.42 o
   6   16    0       114.92        47.33        10.87 o
   7   16    0       990.99         6.50       948.22 o
   8   16    0        50.84        80.46        47.37 o
   9   16    0       367.11        14.75       393.79 o
  10   16    0       208.22        62.41        51.44 o
   1   17    0       693.80         6.25       918.86 o
   2   17    0       146.41        35.40       254.71 o
   3   17    0      1673.63         6.97      1318.95 o
   4   17    0        37.58        56.25        78.83 o
   5   17    0       180.63        34.11         7.02 o
   6   17    0       193.21        16.81        69.56 o
   7   17    0       203.92        25.81         4.05 o
   8   17    0       392.44        69.22         1.42 o
   0   18    0       340.77         9.80       349.11 o
   1   18    0       176.36        14.06       227.96 o
   2   18    0        33.52       103.84         5.26 o
   3   18    0       441.42        11.02       527.08 o
   4   18    0       186.60        24.80        18.76 o
   5   18    0      2091.23         5.66      2182.74 o
   6   18    0       171.35        19.89        26.62 o
   1   19    0      1561.04         7.34      1477.45 o
   2   19    0       229.52        19.89        41.84 o
   3   19    0      1394.28        27.77      1257.13 o
 -17    0    1       226.80        14.90        85.89 o
 -15    0    1      1128.29         4.49      1411.35 o
 -13    0    1      1194.39         4.04      1096.41 o
 -11    0    1      6157.54         2.04      6184.14 o
  -9    0    1      2461.15         1.99      2493.33 o
  -7    0    1       153.02         8.70       234.76 o
  -5    0    1      5050.94         1.12      5133.60 o
   3    0    1      1791.83         1.61      1622.18 o
   5    0    1      2566.44         1.32      2510.73 o
   7    0    1      5452.35         1.72      5193.11 o
   9    0    1      5336.30         1.90      5154.98 o
  11    0    1      1079.12         4.00      1032.65 o
  13    0    1      2938.72         2.86      2658.08 o
  15    0    1       107.95        35.76       140.66 o
  17    0    1       514.38        15.05       212.48 o
 -18    1    1       118.81        35.16         6.34 o
 -17    1    1       904.81        14.67       833.10 o
 -16    1    1       113.21        14.59       178.25 o
 -15    1    1       908.42         5.76       927.92 o
 -14    1    1       120.34        27.14        17.36 o
 -13    1    1      1538.99         4.00      1361.40 o
 -12    1    1       125.44        24.80        13.83 o
 -11    1    1      3685.70         2.25      3728.87 o
 -10    1    1      2364.88         2.59      2151.89 o
  -9    1    1       626.50         4.04       694.09 o
  -8    1    1      1000.46         2.50       926.92 o
  -7    1    1      4079.38         1.35      4511.60 o
  -6    1    1       403.61         2.92       417.81 o
  -5    1    1     13518.71         0.92     14074.01 o
  -4    1    1      1514.77         1.30      1470.45 o
  -3    1    1     19326.56         0.94     19210.59 o
   3    1    1      1594.40         1.69      1477.45 o
   4    1    1      1561.83         1.17      1680.06 o
   5    1    1      9477.02         1.08      9834.85 o
   6    1    1       498.63         3.39       570.53 o
   7    1    1      7537.71         1.39      7226.41 o
   8    1    1       101.81        31.58        28.71 o
   9    1    1      6464.16         2.10      6026.24 o
  10    1    1        97.02        20.79        85.13 o
  11    1    1       499.08         6.20       420.52 o
  12    1    1       150.31        11.70       125.38 o
  13    1    1      1620.06         3.69      1637.56 o
  14    1    1       226.50         8.76       271.64 o
  15    1    1      1890.51         4.33      2018.78 o
  16    1    1       138.30        24.01         0.19 o
  17    1    1      1424.31        24.80      1502.38 o
 -18    2    1       233.78        12.11       200.81 o
 -17    2    1       101.20        25.81        32.85 o
 -16    2    1       185.78        19.45        52.88 o
 -15    2    1       997.93         5.66       843.65 o
 -14    2    1       129.28        12.04       113.79 o
 -13    2    1       192.93        11.70        82.55 o
 -12    2    1       345.22         6.50       381.07 o
 -11    2    1      8239.19         2.07      8128.79 o
 -10    2    1       651.78         4.16       677.61 o
  -9    2    1      8317.44         1.61      8293.90 o
  -8    2    1      2533.11         1.85      2488.37 o
  -7    2    1        81.00        15.44        23.23 o
  -6    2    1       209.09         4.84       206.48 o
  -5    2    1      6248.90         0.92      6446.08 o
  -4    2    1       839.84         1.64       954.35 o
  -3    2    1     49479.55         4.71     48542.03 o
   2    2    1      1445.52         1.37      1405.76 o
   3    2    1      3825.42         1.14      3808.19 o
   4    2    1       158.26         4.71       227.21 o
   5    2    1       176.36         5.62       120.79 o
   6    2    1      4609.05         1.37      4327.71 o
   7    2    1      4703.22         1.32      4532.77 o
   8    2    1       802.02         3.17       723.64 o
   9    2    1      5662.56         2.07      5547.52 o
  10    2    1       149.82        19.71        21.59 o
  11    2    1      3535.49         2.50      3392.90 o
  12    2    1       151.78        22.28        62.95 o
  13    2    1      2007.94         3.42      2035.93 o
  14    2    1       127.01        15.13       140.47 o
  15    2    1       410.47         6.40       495.25 o
  16    2    1       201.36        11.09       208.39 o
  17    2    1       286.96        15.21       205.77 o
 -17    3    1       573.60         9.30       464.77 o
 -16    3    1       145.44        30.25        11.20 o
 -15    3    1       400.00         6.76       404.38 o
 -14    3    1       792.42         5.66       672.44 o
 -13    3    1       557.43         5.76       452.00 o
 -12    3    1       145.93        16.97         1.48 o
 -11    3    1       968.45         4.75       711.22 o
 -10    3    1       655.87         4.00       688.43 o
  -9    3    1      3860.14         2.10      3774.53 o
  -8    3    1       168.22         7.51       180.69 o
  -7    3    1      5053.79         1.44      5279.41 o
  -6    3    1       560.74         2.46       569.74 o
  -5    3    1     15163.46         1.35     15783.50 o
  -4    3    1      2972.43         1.23      3000.67 o
  -3    3    1      7294.87         1.00      7426.32 o
  -2    3    1      2589.79         1.17      2468.58 o
  -1    3    1      2653.28         0.81      2435.77 o
   0    3    1       258.24         3.42       208.39 o
   1    3    1     25100.06         1.93     24848.71 o
   2    3    1      1349.09         1.37      1283.70 o
   3    3    1      7832.25         1.30      8224.65 o
   4    3    1       185.78         3.57       200.81 o
   5    3    1      1071.91         1.69      1389.04 o
   6    3    1       408.44         3.17       345.72 o
   7    3    1      7354.78         1.28      7296.99 o
   8    3    1      2602.02         1.96      2445.59 o
   9    3    1      2439.37         2.59      2188.16 o
  10    3    1       318.27         5.95       282.39 o
  11    3    1       670.81         5.15       694.09 o
  12    3    1       348.57         6.86       374.95 o
  13    3    1       609.10         6.10       507.49 o
  14    3    1      1106.89         4.75      1067.00 o
  15    3    1       600.74         6.00       734.82 o
  16    3    1       244.92        20.61        50.14 o
  17    3    1       417.79         9.86       699.34 o
 -17    4    1       281.23        23.23       121.34 o
 -16    4    1       105.06        37.33        14.33 o
 -15    4    1       688.01         6.76       755.62 o
 -14    4    1       132.48        14.98        50.50 o
 -13    4    1       271.92         8.24       121.34 o
 -12    4    1       137.12        13.25        47.83 o
 -11    4    1      3525.98         2.50      3349.62 o
 -10    4    1       926.59         3.57      1004.11 o
  -9    4    1      6242.58         1.64      6155.52 o
  -8    4    1      2419.66         1.90      2373.23 o
  -7    4    1       343.36         4.16       360.97 o
  -6    4    1      1389.80         2.16      1398.93 o
  -5    4    1      3049.25         1.44      3269.57 o
  -4    4    1      7118.30         1.14      6954.44 o
  -3    4    1     21010.50         1.04     21956.27 o
  -2    4    1      1239.04         1.42      1289.64 o
  -1    4    1     24862.98         0.66     23677.40 o
   0    4    1      8262.81         1.02      8205.14 o
   1    4    1       221.12        11.56       160.99 o
   2    4    1      4023.36         1.12      4062.74 o
   3    4    1      4918.22         1.14      5014.43 o
   4    4    1        59.60        35.16         1.52 o
   5    4    1       606.14         2.59       554.82 o
   6    4    1       951.72         2.37      1031.58 o
   7    4    1      8076.62         1.51      8154.20 o
   8    4    1        57.00        25.40        26.88 o
   9    4    1      1411.50         2.66      1402.65 o
  10    4    1        96.63         9.55        94.86 o
  11    4    1       305.90         7.45       184.94 o
  12    4    1       802.59         4.67       779.95 o
  13    4    1      3177.58         2.96      3081.05 o
  14    4    1       188.51         9.42       199.87 o
  15    4    1       314.35        13.25       197.31 o
  16    4    1       792.99         8.70       732.58 o
  17    4    1       163.33        30.25         9.34 o
 -17    5    1       672.88        18.23       880.61 o
 -16    5    1       137.59        20.70        56.30 o
 -15    5    1      1071.91         5.34      1045.46 o
 -14    5    1       357.97         6.97       361.92 o
 -13    5    1       425.18         6.45       407.72 o
 -12    5    1        41.73        77.44         0.65 o
 -11    5    1       984.70         4.62       716.97 o
 -10    5    1      1718.93         2.72      1851.23 o
  -9    5    1       388.88         5.81       375.60 o
  -8    5    1       574.56         4.45       533.95 o
  -7    5    1      1158.04         2.53      1317.15 o
  -6    5    1       820.25         2.50       798.09 o
  -5    5    1     10334.76         1.35     10581.14 o
  -4    5    1       607.13         2.66       553.26 o
  -3    5    1     10586.35         1.02     10769.40 o
  -2    5    1      1434.89         1.46      1478.72 o
  -1    5    1      4164.12         1.10      4017.47 o
   0    5    1      2295.37         1.42      2514.05 o
   1    5    1        10.37       261.47        10.65 o
   2    5    1      3330.44         1.21      3278.10 o
   3    5    1      4637.61         1.00      4670.98 o
   4    5    1        82.63         7.13       110.29 o
   5    5    1      6796.35         1.39      6954.44 o
   6    5    1        14.36       170.56         7.84 o
   7    5    1      7574.22         1.32      7464.91 o
   8    5    1       144.96        10.37        94.22 o
   9    5    1      2889.06         2.37      2524.03 o
  10    5    1       292.41         6.71       166.08 o
  11    5    1       214.33         8.70        38.17 o
  12    5    1      1498.46         3.53      1275.40 o
  13    5    1      1004.89         4.41      1007.78 o
  14    5    1       294.47         9.55       271.64 o
  15    5    1      2139.06         5.29      2327.45 o
  16    5    1        87.05        71.57         0.83 o
 -17    6    1       159.77        41.99        48.40 o
 -16    6    1       129.28        20.07        48.40 o
 -15    6    1       956.66         5.90      1047.61 o
 -14    6    1      1241.15         3.84      1154.76 o
 -13    6    1        87.80        12.96        50.50 o
 -12    6    1       310.46         8.41       179.58 o
 -11    6    1      3402.39         2.43      3291.39 o
 -10    6    1        81.18        38.19         8.16 o
  -9    6    1      2374.61         2.62      2357.12 o
  -8    6    1       401.60         5.90       405.04 o
  -7    6    1        89.87        30.80        51.68 o
  -6    6    1        67.57        33.76        57.81 o
  -5    6    1      8669.47         1.32      8506.44 o
  -4    6    1       173.45         6.00       257.36 o
  -3    6    1     17998.91         1.08     18476.19 o
  -2    6    1       802.02         2.37       871.29 o
  -1    6    1     23350.90         1.30     21975.91 o
   0    6    1      4290.25         1.35      4414.23 o
   1    6    1      1699.91         1.77      1949.43 o
   2    6    1        -7.62       412.50         2.66 o
   3    6    1       504.45         3.53       537.01 o
   4    6    1        91.01        17.22         8.50 o
   5    6    1       143.52         8.35       168.22 o
   6    6    1      2580.64         2.13      2481.76 o
   7    6    1      3422.25         1.80      3338.12 o
   8    6    1        91.20        12.32        44.78 o
   9    6    1      4961.79         2.02      4888.55 o
  10    6    1       648.21         4.24       632.67 o
  11    6    1      1523.34         2.76      1456.51 o
  12    6    1        79.74        10.37        25.86 o
  13    6    1      2511.01         2.37      2454.61 o
  14    6    1       123.21        30.91        17.29 o
  15    6    1       214.33        12.46       101.76 o
  16    6    1       305.90        14.21       419.51 o
 -16    7    1        63.36        99.20        45.90 o
 -15    7    1      1597.60         5.66      1659.75 o
 -14    7    1       274.23         8.70       170.37 o
 -13    7    1       291.73         8.29       186.30 o
 -12    7    1       743.65         4.62       737.97 o
 -11    7    1       160.53        26.11        41.52 o
 -10    7    1      1190.25         3.50      1118.46 o
  -9    7    1      1849.86         3.17      1887.76 o
  -8    7    1       820.82         4.00       758.36 o
  -7    7    1      5073.71         1.77      5157.36 o
  -6    7    1      1020.16         3.42       949.75 o
  -5    7    1      3995.50         1.69      4034.29 o
  -4    7    1      2782.56         1.59      2844.86 o
  -3    7    1       559.80         3.13       554.04 o
  -2    7    1      1563.41         2.66      1340.09 o
  -1    7    1        38.07        47.61        20.15 o
   0    7    1      4307.30         1.74      3993.36 o
   1    7    1       145.68         7.95       231.98 o
   2    7    1       126.11         9.67       146.42 o
   3    7    1      9221.76         1.32      9112.69 o
   4    7    1       264.71         7.73       236.54 o
   5    7    1      4491.68         1.64      4634.82 o
   6    7    1       354.95         4.93       376.88 o
   7    7    1      4414.27         1.96      4532.77 o
   8    7    1      3103.60         2.62      3171.81 o
   9    7    1       949.26         3.96       701.53 o
  10    7    1       106.30         8.35       127.62 o
  11    7    1       379.86         5.20       335.02 o
  12    7    1      1500.01         2.69      1527.53 o
  13    7    1       925.98         3.76       944.14 o
  14    7    1       141.13        40.20        19.34 o
  15    7    1       194.32        25.20       107.01 o
  16    7    1       138.06        29.70        13.16 o
 -16    8    1       184.69        21.07         2.08 o
 -15    8    1       253.13        14.82       202.69 o
 -14    8    1       164.35         7.13       192.45 o
 -13    8    1       207.65         9.00       100.43 o
 -12    8    1       149.33        22.94         2.42 o
 -11    8    1      3987.92         2.50      4177.57 o
 -10    8    1      1377.89         3.61      1464.74 o
  -9    8    1      1079.12         4.80      1028.40 o
  -8    8    1      1878.36         3.35      1829.20 o
  -7    8    1        57.15        66.91        23.88 o
  -6    8    1      5821.69         1.96      5864.04 o
  -5    8    1      2878.32         1.99      3023.39 o
  -4    8    1      2189.30         2.19      2080.27 o
  -3    8    1      4459.57         1.54      4359.37 o
  -2    8    1      6029.52         1.35      6032.67 o
  -1    8    1     19703.74         2.82     18523.50 o
   0    8    1      6778.23         1.42      6982.09 o
   1    8    1       640.60         3.03       756.53 o
   2    8    1        79.74        18.23         3.41 o
   3    8    1      4430.23         1.49      4450.62 o
   4    8    1      4404.98         1.82      4492.71 o
   5    8    1       306.25         6.15       239.10 o
   6    8    1      1928.97         2.46      1879.13 o
   7    8    1      2685.31         2.40      2778.98 o
   8    8    1       893.41         4.00       864.95 o
   9    8    1      1377.89         2.72      1275.99 o
  10    8    1       111.72         6.92        57.81 o
  11    8    1       144.00         8.47       102.10 o
  12    8    1       695.38         3.76       785.97 o
  13    8    1       296.53        11.70       266.21 o
  14    8    1       235.32        12.18       276.58 o
  15    8    1       143.52        27.46       158.69 o
 -16    9    1       256.64        27.25        22.84 o
 -15    9    1       752.40        10.05       643.13 o
 -14    9    1       362.90        10.18       321.81 o
 -13    9    1       101.81        12.39       116.28 o
 -12    9    1       590.49         5.06       620.65 o
 -11    9    1       136.66        15.92        90.09 o
 -10    9    1      2791.01         3.03      2953.67 o
  -9    9    1       290.70         6.92       190.85 o
  -8    9    1       169.78        12.74       179.80 o
  -7    9    1       768.95         4.49       771.64 o
  -6    9    1       671.85         5.38       544.33 o
  -5    9    1      1185.42         3.24      1228.52 o
  -4    9    1      6970.58         1.69      6693.10 o
  -3    9    1      1694.15         2.50      1565.96 o
  -2    9    1      7710.60         1.61      7432.03 o
  -1    9    1       616.53         4.20       670.30 o
   0    9    1      4415.60         2.22      4004.88 o
   1    9    1       113.64        11.83        14.39 o
   2    9    1      8003.09         1.69      7921.05 o
   3    9    1      2755.20         1.90      2907.94 o
   4    9    1       173.98         8.76       162.68 o
   5    9    1       803.72         4.49       629.34 o
   6    9    1        55.65        67.40         0.80 o
   7    9    1      5375.82         2.16      5267.38 o
   8    9    1      1431.87         3.06      1410.73 o
   9    9    1      1266.65         2.89      1233.75 o
  10    9    1      2587.76         2.37      2647.84 o
  11    9    1       147.62        10.18         1.00 o
  12    9    1      1512.43         3.72      1356.51 o
  13    9    1      1774.09         6.81      1401.41 o
  14    9    1       200.79        17.39       105.98 o
  15    9    1       287.98        21.53       239.61 o
 -15   10    1       254.72        31.81        87.12 o
 -13   10    1       151.78        23.43        59.20 o
 -12   10    1       109.20        39.94         0.92 o
 -11   10    1      1434.89         4.08      1402.65 o
 -10   10    1       320.77         8.01       275.48 o
  -9   10    1        80.46        50.13        87.90 o
  -8   10    1       534.53         6.15       527.46 o
  -7   10    1       495.51         7.34       422.90 o
  -6   10    1      3672.36         2.50      3636.40 o
  -5   10    1      2448.27         2.28      2412.93 o
  -4   10    1       287.98         7.56       306.84 o
  -3   10    1       533.61         5.15       583.26 o
  -2   10    1      1559.46         2.66      1524.94 o
  -1   10    1     15413.22         2.92     14711.88 o
   0   10    1      1943.93         2.28      2004.66 o
   1   10    1        92.74        33.41        45.23 o
   2   10    1       103.23        36.36        85.28 o
   3   10    1       282.91         7.67       280.45 o
   4   10    1      4151.22         2.16      4322.27 o
   5   10    1        60.84        72.25         0.32 o
   6   10    1      2001.67         2.69      1986.90 o
   7   10    1      1086.36         3.88       962.55 o
   8   10    1      1471.49         3.31      1543.76 o
   9   10    1       634.54         4.20       500.42 o
  10   10    1       587.58         5.11       561.47 o
  11   10    1      1350.56         6.25      1199.66 o
  12   10    1       197.96        20.70        84.52 o
  13   10    1       304.15        12.25       415.78 o
  14   10    1       481.36        13.99       399.40 o
 -15   11    1       487.97        14.29       459.07 o
 -14   11    1      1024.64        11.49       557.94 o
 -13   11    1       168.74         9.73       148.43 o
 -12   11    1       380.25         7.62       412.07 o
 -11   11    1       124.55        10.50       217.58 o
 -10   11    1      1235.52         4.08      1280.14 o
  -9   11    1      1561.04         3.65      1624.85 o
  -8   11    1       780.08         4.71       815.03 o
  -7   11    1        94.87        32.15        10.92 o
  -6   11    1       115.56        46.92         0.09 o
  -5   11    1      4414.27         2.19      4278.82 o
  -4   11    1      1116.90         3.84      1071.87 o
  -3   11    1       353.06         6.20       321.22 o
  -2   11    1      4964.61         2.16      4807.82 o
  -1   11    1      1546.85         3.28      1577.13 o
   0   11    1       995.40         4.28       980.11 o
   1   11    1       611.57         5.02       582.46 o
   2   11    1      3103.60         2.28      3215.81 o
   3   11    1      5362.63         2.16      5258.97 o
   4   11    1       155.75        27.67        66.55 o
   5   11    1       104.45        35.76        33.61 o
   6   11    1       111.72        23.33        34.48 o
   7   11    1      1113.56         3.57      1076.76 o
   8   11    1      2877.25         2.50      2848.40 o
   9   11    1       149.57         7.90       185.62 o
  10   11    1       562.16         6.97       528.60 o
  11   11    1        97.02        30.80         0.23 o
  12   11    1      1329.33         6.55      1266.54 o
  13   11    1       473.06        12.89       431.81 o
  14   11    1       567.39        16.73       556.38 o
 -14   12    1       170.04        33.06        57.55 o
 -13   12    1       496.84        51.27       277.96 o
 -12   12    1       108.37        16.00        62.56 o
 -11   12    1       661.52         6.76       595.73 o
 -10   12    1       428.08        10.63       427.34 o
  -9   12    1      1173.06         4.20      1268.31 o
  -8   12    1      2375.59         3.28      2303.54 o
  -7   12    1        79.57        20.88        38.48 o
  -6   12    1      5458.25         2.46      5365.21 o
  -5   12    1      1371.96         3.84      1339.48 o
  -4   12    1      2299.20         3.39      2070.46 o
  -3   12    1       368.26         6.97       338.98 o
  -2   12    1       225.90        10.24       119.52 o
  -1   12    1      1996.30         2.53      2011.34 o
   0   12    1       939.42         3.76       890.96 o
   1   12    1       111.94        21.81        80.31 o
   2   12    1       108.78        28.41         6.38 o
   3   12    1       243.98        13.91       155.57 o
   4   12    1      3106.95         2.76      3447.14 o
   5   12    1       117.94        40.70        64.01 o
   6   12    1       183.60        10.30       149.84 o
   7   12    1       382.59         6.15       315.31 o
   8   12    1       974.06         4.08       928.43 o
   9   12    1       527.62         5.24       633.92 o
  10   12    1       129.73        30.58         5.69 o
  11   12    1       216.09        10.05       113.09 o
  12   12    1       173.45        33.87         5.19 o
  13   12    1       179.56        42.77        37.26 o
 -13   13    1       223.80        24.21       100.76 o
 -12   13    1      1008.70        10.56       756.08 o
 -11   13    1        60.68        47.75         0.03 o
 -10   13    1       722.53         6.66       692.78 o
  -9   13    1       113.85        14.52         2.32 o
  -8   13    1       217.27        15.84       193.83 o
  -7   13    1       132.71        14.21       218.80 o
  -6   13    1        60.22        77.26        12.33 o
  -5   13    1       346.70         6.92       416.12 o
  -4   13    1      2535.12         2.79      2559.10 o
  -3   13    1       117.51        11.97       179.80 o
  -2   13    1      2382.42         2.99      2368.39 o
  -1   13    1       211.70         9.55       202.46 o
   0   13    1      2900.90         3.06      2661.50 o
   1   13    1      1414.51         3.57      1682.10 o
   2   13    1      2920.32         2.99      2765.03 o
   3   13    1      1141.09         4.80      1043.86 o
   4   13    1      1650.80         3.76      1717.61 o
   5   13    1        99.20        41.22         6.94 o
   6   13    1       240.25        10.50       243.73 o
   7   13    1      1906.20         3.31      1987.64 o
   8   13    1      1549.21         3.65      1581.73 o
   9   13    1        95.06        35.52         7.11 o
  11   13    1       245.86        67.24         7.65 o
  12   13    1       615.54        33.18       528.98 o
 -12   14    1       195.72        45.70        30.43 o
 -11   14    1       297.91        31.70       151.27 o
 -10   14    1       243.36        11.29       273.56 o
  -9   14    1       171.61        14.75        18.26 o
  -8   14    1       375.58         8.53       331.39 o
  -7   14    1       176.36         9.67       163.31 o
  -6   14    1      1489.96         4.04      1695.03 o
  -5   14    1       743.65         6.25       705.92 o
  -4   14    1       538.24         6.60       405.04 o
  -3   14    1       666.16         5.48       611.60 o
  -2   14    1       890.43         4.84       828.80 o
  -1   14    1       971.57         4.16      1035.31 o
   0   14    1       160.28        15.68        81.05 o
   1   14    1       620.51         5.62       497.46 o
   2   14    1       948.02         5.86       824.04 o
   3   14    1       724.15         6.20       555.60 o
   4   14    1      2680.13         3.31      2645.29 o
   5   14    1       178.49        13.32       103.95 o
   6   14    1      2534.12         3.61      2557.43 o
   7   14    1       302.41        15.84       365.71 o
   8   14    1      1166.22         5.62      1164.35 o
   9   14    1       132.71         7.08        90.87 o
  10   14    1       355.70        20.34       156.82 o
  11   14    1       274.23        72.59        19.20 o
 -11   15    1       216.09        45.56        48.52 o
 -10   15    1       292.75        14.44       547.81 o
  -9   15    1       500.86        11.90       415.44 o
  -8   15    1       930.25         4.88       954.86 o
  -7   15    1       177.16        23.14        54.95 o
  -6   15    1       106.09        17.06        59.97 o
  -5   15    1       947.41         9.24       967.18 o
  -4   15    1       414.12         7.84       532.42 o
  -3   15    1        62.73        67.90        10.33 o
  -2   15    1      3746.66         5.90      3143.89 o
  -1   15    1        28.84       131.33         0.26 o
   0   15    1      4954.75         2.76      4928.01 o
   1   15    1       184.96        26.94        64.14 o
   2   15    1       598.29         6.71       459.78 o
   3   15    1       907.21         5.11      1042.25 o
   4   15    1       127.01        13.99        98.78 o
   5   15    1        79.03        24.40       103.61 o
   6   15    1        81.90        19.71        47.48 o
   7   15    1       160.02        16.00       125.38 o
   8   15    1       581.77         7.84       628.51 o
   9   15    1        57.30       132.48        27.14 o
  10   15    1       965.97        11.56      1043.32 o
 -10   16    1       511.21        32.72       419.84 o
  -9   16    1       140.19        36.12        67.77 o
  -8   16    1      1789.29         6.71      1953.08 o
  -7   16    1       159.77        34.46        46.35 o
  -6   16    1      1813.91         3.80      1839.13 o
  -5   16    1       169.78        25.60       194.99 o
  -4   16    1      1512.43         7.08      1911.58 o
  -3   16    1       107.54        15.05        22.76 o
  -2   16    1       545.69         6.35       484.62 o
  -1   16    1       269.62        14.98       341.11 o
   0   16    1       624.50         6.15       632.26 o
   1   16    1       165.38        18.06        32.09 o
   2   16    1       669.26         7.24       587.27 o
   3   16    1        51.27       100.60         0.73 o
   4   16    1       721.46        12.60       632.67 o
   5   16    1        67.40        52.71        53.12 o
   6   16    1       754.60         7.67       736.62 o
   7   16    1       118.16        45.56        17.01 o
   8   16    1       243.98        15.92       293.07 o
   9   16    1       153.76        40.96        76.93 o
  -8   17    1       352.31        14.75       333.81 o
  -7   17    1       155.75        20.07       135.99 o
  -6   17    1       128.37        44.49        15.87 o
  -5   17    1       164.35        30.03        83.45 o
  -4   17    1       720.92         6.60       650.71 o
  -3   17    1        88.55        47.20         9.19 o
  -2   17    1      1738.89         5.66      1888.48 o
  -1   17    1       267.98        16.40       279.06 o
   0   17    1       918.09         7.24      1087.11 o
   1   17    1       297.91        12.32       228.71 o
   2   17    1      1670.36         6.15      1873.39 o
   3   17    1       106.30        62.73        31.16 o
   4   17    1       138.06        27.56       117.18 o
   5   17    1       124.32        60.84        34.09 o
   6   17    1       184.14        13.40       281.56 o
   7   17    1       494.17        15.21       336.54 o
   8   17    1       477.42        14.75       543.94 o
  -6   18    1       692.22        19.36       592.10 o
  -5   18    1       101.61        24.30       223.98 o
  -4   18    1      1007.43        21.34      1065.37 o
  -3   18    1       143.04        32.49        20.52 o
  -2   18    1       349.32        12.04       218.07 o
  -1   18    1       116.86        23.43        81.05 o
   0   18    1       224.10        28.73       164.80 o
   1   18    1        82.99        42.38       114.68 o
   2   18    1       177.42        19.18       227.21 o
   3   18    1       110.88        31.36        50.03 o
   4   18    1       542.89        10.18       615.29 o
   5   18    1       148.11        33.18        11.59 o
   6   18    1       956.66        15.60      1226.19 o
  -3   19    1        78.32        60.84         9.04 o
  -2   19    1       719.31        10.11       605.47 o
  -1   19    1       190.99        35.64        96.00 o
   0   19    1      1947.46         7.51      2144.21 o
   1   19    1       190.72        29.70        88.05 o
   2   19    1       378.69        12.53       400.39 o
   3   19    1       143.76        28.73         4.93 o
 -18    0    2       105.88        35.76         5.57 o
 -16    0    2       300.68        15.68       240.12 o
 -14    0    2      3208.09         2.99      3539.17 o
 -12    0    2      9666.82         2.28      9723.47 o
 -10    0    2       724.69         3.65       707.69 o
  -8    0    2       463.11         3.42       428.03 o
  -6    0    2      5228.74         0.88      5333.71 o
  -4    0    2        78.15        25.00        32.00 o
   2    0    2       511.21         2.76       279.06 o
   4    0    2      2524.06         1.32      2464.47 o
   6    0    2      8040.71         1.25      7778.70 o
   8    0    2      1664.64         2.82      1707.33 o
  10    0    2      8173.97         2.25      7843.11 o
  12    0    2      6152.83         2.50      6381.07 o
  14    0    2       256.96        12.89       115.57 o
  16    0    2       190.72        44.49        83.15 o
 -18    1    2       426.42        11.90       299.05 o
 -17    1    2       199.94        27.77        44.45 o
 -16    1    2      1308.99         5.06      1398.31 o
 -15    1    2       160.78        11.76        73.91 o
 -14    1    2       375.20         8.94       146.02 o
 -13    1    2      1179.24         3.65      1271.85 o
 -12    1    2       219.04        10.63       134.64 o
 -11    1    2       157.00         8.07       180.69 o
 -10    1    2      6673.26         1.66      6995.94 o
  -9    1    2      1486.87         2.10      1417.58 o
  -8    1    2      5955.21         1.19      6257.30 o
  -7    1    2       470.89         2.89       378.49 o
  -6    1    2      9496.50         0.88      9775.80 o
  -5    1    2        87.05        19.62        87.28 o
  -4    1    2      3193.38         0.92      3138.31 o
  -3    1    2       270.93         5.81        99.93 o
   2    1    2     81996.32        14.14     81153.12 o
   3    1    2       371.33         2.86       458.72 o
   4    1    2     10966.28         0.96     11333.55 o
   5    1    2       154.01         5.86       239.61 o
   6    1    2     20629.58         1.30     20801.11 o
   7    1    2        45.16        42.77        17.15 o
   8    1    2      1087.02         4.28       713.43 o
   9    1    2       105.27        34.11        28.10 o
  10    1    2       637.56         5.48       333.81 o
  11    1    2       406.83         6.76       424.95 o
  12    1    2      1510.10         3.69      1533.36 o
  13    1    2       159.77        13.32        99.27 o
  14    1    2      1433.38         4.54      1514.61 o
  15    1    2       248.38         9.92       131.39 o
  16    1    2       725.76        23.91       659.62 o
  17    1    2       102.01        78.68        21.51 o
 -18    2    2       151.04        16.32        13.46 o
 -17    2    2       190.16        21.90        63.61 o
 -16    2    2       141.37        22.94        11.70 o
 -15    2    2        84.82        39.31        21.51 o
 -14    2    2       249.96         9.99       191.07 o
 -13    2    2        66.26        47.33         0.88 o
 -12    2    2     11451.14         1.77     11870.56 o
 -11    2    2       103.84        12.82       112.56 o
 -10    2    2       608.61         4.71       547.04 o
  -9    2    2       243.05         5.52       251.81 o
  -8    2    2        50.69        36.84         4.64 o
  -7    2    2      3033.81         1.39      2978.03 o
  -6    2    2       575.04         2.66       542.40 o
  -5    2    2       -10.11       166.93        24.86 o
  -4    2    2      4808.04         0.42      4922.19 o
  -3    2    2      9208.32         1.44      8853.65 o
   1    2    2      1838.69         1.72      1721.04 o
   2    2    2     26088.71         1.32     26927.11 o
   3    2    2      4182.21         1.25      4311.38 o
   4    2    2       130.42         5.76       148.83 o
   5    2    2        42.25        65.61        63.48 o
   6    2    2      3822.95         1.49      3674.45 o
   7    2    2      3636.09         1.77      3652.40 o
   8    2    2      2974.61         2.13      3084.72 o
   9    2    2       711.82         4.45       552.87 o
  10    2    2      5637.01         2.02      5720.33 o
  11    2    2        58.68        57.91         0.04 o
  12    2    2      1484.56         3.76      1457.14 o
  13    2    2       248.38         6.71       289.96 o
  14    2    2       521.21         6.15       414.43 o
  15    2    2       212.58         8.82       236.54 o
  16    2    2        99.20        44.62        17.84 o
 -18    3    2       385.34        12.74       476.99 o
 -17    3    2       124.77        36.24         2.03 o
 -16    3    2      2188.37         3.96      2304.34 o
 -15    3    2       150.06        26.94        23.15 o
 -14    3    2       448.17         6.66       145.82 o
 -13    3    2       203.63         8.64       126.31 o
 -12    3    2       995.40         4.75       785.51 o
 -11    3    2       164.35         8.24       157.23 o
 -10    3    2      2273.38         2.46      2309.11 o
  -9    3    2       786.80         3.31       836.92 o
  -8    3    2     10648.18         1.49     10709.32 o
  -7    3    2       228.61         5.06       217.09 o
  -6    3    2      7624.78         1.06      7662.26 o
  -5    3    2      1122.25         2.02      1195.65 o
  -4    3    2     11172.49         1.04     11455.55 o
  -3    3    2      1774.94         1.21      1820.71 o
  -2    3    2      6294.84         0.98      5881.81 o
  -1    3    2       416.98         1.93       352.84 o
   0    3    2     39081.34         1.10     38408.64 o
   1    3    2      5976.84         0.92      5770.55 o
   2    3    2     11414.79         1.10     12166.55 o
   3    3    2      6778.23         0.98      6826.56 o
   4    3    2     11295.44         1.19     11307.11 o
   5    3    2      2876.18         1.17      2655.52 o
   6    3    2      9510.15         1.44      9617.59 o
   7    3    2       786.80         2.82       800.43 o
   8    3    2       385.73        11.97        22.05 o
   9    3    2       599.76         4.24       643.55 o
  10    3    2       275.89         8.29        98.12 o
  11    3    2       160.53        11.49       144.62 o
  12    3    2       219.34         8.29       167.79 o
  13    3    2       101.40        11.76       102.77 o
  14    3    2       126.79        16.48        13.64 o
  15    3    2       112.36        40.45         3.72 o
  16    3    2       676.52         9.73       525.18 o
 -18    4    2        94.09        34.34         7.29 o
 -17    4    2       403.21        12.60       444.29 o
 -16    4    2       159.52        12.82       115.03 o
 -15    4    2       197.12         9.06       177.14 o
 -14    4    2      1377.89         4.37      1222.14 o
 -13    4    2        84.46        29.38         0.65 o
 -12    4    2      2710.24         2.82      2844.86 o
 -11    4    2       364.05         6.66       333.81 o
 -10    4    2      1758.96         2.82      1791.85 o
  -9    4    2       205.92         7.73       196.61 o
  -8    4    2       190.16         5.95       260.83 o
  -7    4    2       412.09         3.50       463.34 o
  -6    4    2      2074.80         1.61      2041.92 o
  -5    4    2       579.36         2.56       658.77 o
  -4    4    2     14862.05         1.17     14549.59 o
  -3    4    2      1193.01         1.64      1157.01 o
  -2    4    2      6041.95         0.96      6102.35 o
  -1    4    2      2989.90         0.77      3156.90 o
   0    4    2       919.91         1.74       992.59 o
   1    4    2      2356.13         1.06      2386.16 o
   2    4    2      2527.07         1.37      2881.20 o
   3    4    2      2877.25         1.04      2822.82 o
   4    4    2       872.61         1.44       822.61 o
   5    4    2        60.84        33.52        17.01 o
   6    4    2      1157.36         2.46      1217.51 o
   7    4    2      1061.46         2.10      1088.20 o
   8    4    2      4863.67         1.64      4640.46 o
   9    4    2        49.56        15.76         0.20 o
  10    4    2      3595.20         2.31      3502.80 o
  11    4    2       119.46        26.32        20.37 o
  12    4    2      3061.41         2.40      2979.83 o
  13    4    2        72.25        15.60        26.54 o
  14    4    2      1080.44         4.24       987.90 o
  15    4    2       180.63        29.16        97.63 o
  16    4    2       205.06        13.76       129.12 o
 -17    5    2       144.48        37.82        19.12 o
 -16    5    2      1160.76         6.05      1105.21 o
 -15    5    2       114.28        25.40         1.40 o
 -14    5    2       726.84         5.62       463.70 o
 -13    5    2      3249.00         2.66      3415.12 o
 -12    5    2      1269.50         3.53      1171.14 o
 -11    5    2       134.79        17.64        52.40 o
 -10    5    2      1270.21         3.31      1288.45 o
  -9    5    2       165.89         9.61       163.52 o
  -8    5    2      7035.85         1.51      7250.37 o
  -7    5    2       733.87         2.99       763.84 o
  -6    5    2      9395.42         1.56      9702.24 o
  -5    5    2      4855.30         1.39      4690.24 o
  -4    5    2      6135.59         1.23      6058.43 o
  -3    5    2      1143.79         1.88      1114.04 o
  -2    5    2       883.28         1.72       844.13 o
  -1    5    2       386.91         2.13       497.46 o
   0    5    2      3478.64         1.17      3485.18 o
   1    5    2       771.73         2.22       785.04 o
   2    5    2      9645.20         0.92      9746.35 o
   3    5    2       113.42         5.90        96.48 o
   4    5    2      6031.08         1.08      6371.82 o
   5    5    2       746.38         2.13       749.26 o
   6    5    2      5285.29         1.10      5495.82 o
   7    5    2       158.26         7.73       172.54 o
   8    5    2      1195.78         2.89       787.37 o
   9    5    2      2731.11         1.93      2815.78 o
  10    5    2       276.89         6.10         0.48 o
  11    5    2      1090.98         2.99      1018.33 o
  12    5    2       449.02         4.84       460.85 o
  13    5    2       335.62         6.10       345.72 o
  14    5    2      3098.04         4.84      3214.87 o
  15    5    2       186.05        15.13        95.35 o
  16    5    2       984.08         8.12      1171.14 o
 -17    6    2       285.27        18.23       248.93 o
 -16    6    2       307.65        11.09       230.72 o
 -15    6    2       119.68        11.09       102.43 o
 -14    6    2      1188.18         4.12       989.46 o
 -13    6    2      1263.80         3.76      1243.07 o
 -12    6    2      4420.92         2.37      4445.10 o
 -11    6    2       112.36        20.61        47.14 o
 -10    6    2       576.48         4.58       618.17 o
  -9    6    2        96.43        34.22        56.93 o
  -8    6    2        78.85        45.83         3.98 o
  -7    6    2      1208.95         2.89      1389.66 o
  -6    6    2       337.46         5.34       394.78 o
  -5    6    2       140.42        16.65        38.69 o
  -4    6    2      4062.79         1.28      4277.73 o
  -3    6    2      1474.56         1.66      1498.53 o
  -2    6    2      5668.58         1.30      5797.01 o
  -1    6    2        88.74         5.02       110.64 o
   0    6    2     17867.67         2.02     17798.06 o
   1    6    2      1956.29         1.59      2058.42 o
   2    6    2      1546.85         2.62      1460.31 o
   3    6    2       800.89         2.50       908.35 o
   4    6    2      2599.98         1.56      2441.49 o
   5    6    2      3176.45         1.69      3172.74 o
   6    6    2       673.92         2.46       620.23 o
   7    6    2      2240.13         1.72      2056.91 o
   8    6    2      1179.24         2.34      1207.70 o
   9    6    2       267.65         6.00       242.18 o
  10    6    2      3200.16         2.22      2936.59 o
  11    6    2       449.86         5.86       400.72 o
  12    6    2       811.68         4.08       825.94 o
  13    6    2       425.60        12.67       356.89 o
  14    6    2       319.34        11.56       363.50 o
  15    6    2       286.96        20.52       294.77 o
  16    6    2        99.40        47.33        41.95 o
 -17    7    2       122.10        49.56        30.98 o
 -16    7    2       205.35        23.04        77.36 o
 -15    7    2       104.86        30.80        55.69 o
 -14    7    2       604.67         5.90       471.58 o
 -13    7    2      2899.82         2.66      2852.82 o
 -12    7    2       170.82         9.80       145.42 o
 -11    7    2       190.16        12.96       160.36 o
 -10    7    2      1161.45         3.61      1197.36 o
  -9    7    2      3021.70         2.46      2981.64 o
  -8    7    2      7009.04         2.16      6833.41 o
  -7    7    2        66.75        61.31         1.61 o
  -6    7    2     11876.64         1.74     12261.74 o
  -5    7    2        95.26        21.62        32.09 o
  -4    7    2      2432.46         1.59      2417.82 o
  -3    7    2       418.61         4.28       501.54 o
  -2    7    2        13.03       194.04        68.46 o
  -1    7    2      5631.00         1.08      5817.20 o
   0    7    2      1542.92         2.19      1585.03 o
   1    7    2      3297.06         1.66      3220.51 o
   2    7    2     23031.10         1.64     22688.80 o
   3    7    2      4257.56         1.51      4226.96 o
   4    7    2      9246.75         1.72      9155.43 o
   5    7    2       517.56         3.61       578.87 o
   6    7    2      5175.36         1.77      4951.29 o
   7    7    2       682.78         3.53       654.52 o
   8    7    2       742.56         3.65       634.76 o
   9    7    2       916.27         2.69       819.76 o
  10    7    2       725.76         2.62       642.71 o
  11    7    2       180.36         7.29       229.47 o
  12    7    2        65.93         9.92         1.73 o
  13    7    2       189.34        28.30        39.72 o
  14    7    2       263.74        18.84       195.22 o
  15    7    2       113.42        24.60         2.27 o
 -16    8    2       173.71        23.52       108.73 o
 -15    8    2       159.77        25.50        38.17 o
 -14    8    2       744.20         6.10       716.08 o
 -13    8    2        74.48        24.50         6.94 o
 -12    8    2      3508.19         2.59      3526.37 o
 -11    8    2      2561.37         2.79      2700.95 o
 -10    8    2      2807.94         2.79      2970.80 o
  -9    8    2      4780.34         2.82      4675.51 o
  -8    8    2        96.43        24.11        36.05 o
  -7    8    2      1284.51         3.20      1369.97 o
  -6    8    2      1277.35         3.17      1281.32 o
  -5    8    2      5962.93         1.72      6188.05 o
  -4    8    2      2036.72         2.07      2195.14 o
  -3    8    2        73.10        47.20        44.12 o
  -2    8    2      1192.32         3.03      1265.95 o
  -1    8    2      1714.79         3.13      1312.94 o
   0    8    2      6409.60         1.51      6595.89 o
   1    8    2      1563.41         2.16      1587.01 o
   2    8    2       109.41        26.32        42.59 o
   3    8    2      1774.94         2.13      1834.87 o
   4    8    2       290.70         5.11       318.26 o
   5    8    2      3178.70         1.99      3031.60 o
   6    8    2       178.76         7.45       172.98 o
   7    8    2      1320.60         2.76      1246.58 o
   8    8    2      1819.02         2.28      1832.04 o
   9    8    2        81.90        21.72         5.42 o
  10    8    2      1466.89         1.85      1297.38 o
  11    8    2       147.87         8.82       160.36 o
  12    8    2      1075.84         7.51      1183.65 o
  13    8    2      1584.84         6.81      1638.90 o
  14    8    2       132.48        30.69        44.45 o
  15    8    2       379.86        11.76       482.43 o
 -16    9    2       314.00        15.37       212.24 o
 -15    9    2       103.63        32.15       175.38 o
 -14    9    2       192.65        12.25        22.36 o
 -13    9    2      2422.61         3.13      2557.43 o
 -12    9    2       648.21         5.38       676.31 o
 -11    9    2       361.38         5.95       385.94 o
 -10    9    2       341.51         8.76       352.84 o
  -9    9    2       576.48         6.05       505.63 o
  -8    9    2      1596.00         3.50      1400.79 o
  -7    9    2       109.20        23.43        59.71 o
  -6    9    2      1849.86         2.96      1918.10 o
  -5    9    2      1251.74         3.13      1169.44 o
  -4    9    2      3216.02         2.13      3125.34 o
  -3    9    2      1822.44         2.28      1941.39 o
  -2    9    2      2154.82         1.90      2014.32 o
  -1    9    2      8046.09         1.42      7704.37 o
   0    9    2       223.20         6.76       190.62 o
   1    9    2       127.24        17.81       100.26 o
   2    9    2      2660.50         2.31      2725.11 o
   3    9    2      2273.38         2.19      2213.02 o
   4    9    2      3348.94         2.34      3294.24 o
   5    9    2      2720.67         2.28      2519.04 o
   6    9    2      1719.76         2.79      1852.66 o
   7    9    2        81.54        30.80        60.48 o
   8    9    2       429.32         4.41       360.35 o
   9    9    2      2452.23         1.80      2286.09 o
  10    9    2        50.27         7.08        92.46 o
  11    9    2      1160.76         1.21      1223.30 o
  12    9    2       150.06        34.11       118.43 o
  13    9    2       103.23        38.56        77.36 o
  14    9    2       369.79        13.32       436.29 o
 -15   10    2        76.04        75.69        43.14 o
 -14   10    2        53.58        63.52         5.15 o
 -13   10    2       125.89        34.81         6.26 o
 -12   10    2      1066.02         4.71      1131.24 o
 -11   10    2       304.50         7.90       318.55 o
 -10   10    2       249.32        10.63       219.78 o
  -9   10    2      2680.13         2.99      2798.23 o
  -8   10    2       378.30         5.90       464.06 o
  -7   10    2       100.20        26.73        95.19 o
  -6   10    2       212.58        14.82       134.64 o
  -5   10    2      3558.12         2.07      3500.84 o
  -4   10    2      4067.89         2.43      3950.56 o
  -3   10    2       524.41         5.11       473.38 o
  -2   10    2      2243.92         2.19      2093.13 o
  -1   10    2        82.81        38.94         7.07 o
   0   10    2      7520.36         1.49      7657.92 o
   1   10    2        51.41        68.39         3.66 o
   2   10    2       558.38         6.10       479.89 o
   3   10    2      2658.43         2.46      2664.92 o
   4   10    2        86.12        27.77        25.36 o
   5   10    2      5176.80         2.10      4982.81 o
   6   10    2       353.82         6.55       260.03 o
   7   10    2       782.88         3.57       874.72 o
   8   10    2       799.76         3.24       688.86 o
   9   10    2       596.82         3.69       568.56 o
  10   10    2      2272.43         1.59      2194.36 o
  11   10    2       287.64        25.20        21.90 o
  12   10    2       972.19         7.84      1146.89 o
  13   10    2      1045.88        10.69       799.96 o
  14   10    2       356.08        20.52        71.51 o
 -15   11    2       270.27        17.22       234.51 o
 -14   11    2       276.22        18.23       170.59 o
 -13   11    2       928.42         9.73      1004.63 o
 -12   11    2       192.93        10.82       237.05 o
 -11   11    2       367.87         8.18       293.35 o
 -10   11    2       127.01        26.42         3.44 o
  -9   11    2      2995.37         3.10      2995.22 o
  -8   11    2      2603.04         3.17      2693.21 o
  -7   11    2       539.17         6.66       489.74 o
  -6   11    2      1392.78         4.08      1406.38 o
  -5   11    2       597.31         5.86       598.56 o
  -4   11    2      1588.02         2.89      1545.71 o
  -3   11    2      5286.74         2.04      5195.50 o
  -2   11    2      1369.74         2.86      1384.10 o
  -1   11    2      5987.66         1.88      5937.84 o
   0   11    2        80.46        36.97         0.59 o
   1   11    2      1561.04         3.61      1669.21 o
   2   11    2       242.42         8.18       231.22 o
   3   11    2      1278.78         3.61      1212.89 o
   4   11    2      1786.75         3.42      1751.41 o
   5   11    2      1098.26         3.65      1076.76 o
   6   11    2        88.55        35.76        63.74 o
   7   11    2      1087.68         3.50       945.67 o
   8   11    2       918.70         2.99       962.55 o
   9   11    2      1290.96         4.24      1349.20 o
  10   11    2       116.86        19.71        64.41 o
  11   11    2       802.02         7.24       865.92 o
  12   11    2       138.53        31.58        21.74 o
  13   11    2       245.24        16.40       284.34 o
 -14   12    2       218.45        19.62         6.26 o
 -13   12    2       173.45        22.37        69.97 o
 -12   12    2       895.21         5.06       899.88 o
 -11   12    2       125.66        42.38        38.58 o
 -10   12    2       557.43         7.02       658.77 o
  -9   12    2      1708.17         3.61      1924.64 o
  -8   12    2       102.62        32.15        70.95 o
  -7   12    2      2302.08         3.24      2386.97 o
  -6   12    2       205.06        14.59       116.82 o
  -5   12    2      6481.86         2.10      6544.86 o
  -4   12    2       949.26         4.45       926.92 o
  -3   12    2      1597.60         3.13      1596.26 o
  -2   12    2       243.98         6.92       235.78 o
  -1   12    2       576.48         4.97       522.15 o
   0   12    2      2056.62         2.79      1828.49 o
   1   12    2       402.80         7.40       436.29 o
   2   12    2       122.32        25.91        24.37 o
   3   12    2       907.82         4.84       858.63 o
   4   12    2       105.27        29.16        74.91 o
   5   12    2      2868.67         2.92      2716.47 o
   6   12    2        60.22        56.55        11.25 o
   7   12    2       124.99        14.90       103.44 o
   8   12    2       863.18         5.95       791.09 o
   9   12    2        72.59         8.24        21.67 o
  10   12    2       198.81        42.90         6.89 o
  11   12    2       363.66        19.45        38.58 o
  12   12    2       515.29        10.69       498.57 o
  13   12    2       250.27        22.66        96.65 o
 -13   13    2      1510.88         7.84      1596.92 o
 -12   13    2       228.01        21.44       287.99 o
 -11   13    2      1053.65         5.66      1030.52 o
 -10   13    2        98.41        21.53        95.84 o
  -9   13    2       477.86         7.90       475.54 o
  -8   13    2      1579.27         9.00      1758.35 o
  -7   13    2        51.70        39.82         0.01 o
  -6   13    2        94.67        31.81        25.52 o
  -5   13    2      1513.99         3.88      1510.74 o
  -4   13    2       592.44         5.34       580.47 o
  -3   13    2       365.96         6.60       425.63 o
  -2   13    2       153.51        14.98        30.43 o
  -1   13    2      1410.00         3.35      1315.94 o
   0   13    2        66.42        14.06        70.95 o
   1   13    2      3351.25         2.43      3662.41 o
   2   13    2      1143.79         4.45      1343.12 o
   3   13    2       687.49         5.66       663.88 o
   4   13    2      2964.80         2.76      2777.24 o
   5   13    2       239.63        10.89       262.44 o
   6   13    2       484.00         5.43       443.24 o
   7   13    2       580.81         4.84       591.29 o
   8   13    2       105.06        32.26        62.30 o
   9   13    2      2535.12         7.24      2047.16 o
  10   13    2        95.06        51.84        13.28 o
  11   13    2       657.41        13.91       533.56 o
  12   13    2       172.92        23.72         0.50 o
 -12   14    2       316.84        22.85       122.62 o
 -11   14    2       644.14        36.12       635.17 o
 -10   14    2       531.76        10.82       469.06 o
  -9   14    2       872.61         6.00       937.54 o
  -8   14    2       155.25        20.16        31.07 o
  -7   14    2       800.32         6.20       772.56 o
  -6   14    2        94.09        27.25        25.78 o
  -5   14    2       625.00         5.34       625.61 o
  -4   14    2       523.04         7.40       495.99 o
  -3   14    2       156.75        11.97        73.91 o
  -2   14    2       414.12         5.95       445.69 o
  -1   14    2       101.40         8.01       157.65 o
   0   14    2       132.48        25.10        22.29 o
   1   14    2      1219.41         3.80      1144.09 o
   2   14    2       151.29        40.32        24.45 o
   3   14    2      1489.19         4.37      1534.01 o
   4   14    2       121.00        39.94        17.08 o
   5   14    2      6323.43         2.53      6803.32 o
   6   14    2       205.92         9.24       205.30 o
   7   14    2       859.08         6.30       900.88 o
   8   14    2       218.15         5.02       171.24 o
   9   14    2      1248.92        29.70      1017.80 o
  10   14    2       152.52        25.40       186.30 o
  11   14    2       700.66        18.15       122.43 o
 -11   15    2       514.84        10.82       626.02 o
 -10   15    2        40.58       144.96         3.03 o
  -9   15    2       888.04         9.36       855.72 o
  -8   15    2       418.20         8.88       214.66 o
  -7   15    2       179.83        22.37       108.04 o
  -6   15    2       449.02        11.29       394.78 o
  -5   15    2       229.83         7.51       401.05 o
  -4   15    2       140.42        18.49        34.97 o
  -3   15    2      1464.59         4.37      1238.99 o
  -2   15    2       259.53        11.97       132.34 o
  -1   15    2      5727.46         2.40      5575.93 o
   0   15    2       145.20         9.99        78.53 o
   1   15    2      1012.51         4.33       894.92 o
   2   15    2       390.85         6.40       525.94 o
   3   15    2       194.04        20.16        56.06 o
   4   15    2      1066.68         7.13       670.30 o
   5   15    2       155.25        18.84         0.41 o
   6   15    2       207.94        23.33         4.02 o
   7   15    2      1030.41         6.10       980.11 o
   8   15    2       200.22        28.41       138.90 o
   9   15    2       716.10        35.16       499.68 o
  10   15    2       195.72        25.00        22.29 o
 -10   16    2        39.94       193.77         1.54 o
  -9   16    2       646.68        25.60       788.76 o
  -8   16    2       248.69        23.72       160.36 o
  -7   16    2      1718.10         9.80      1719.67 o
  -6   16    2        82.26        36.60         0.01 o
  -5   16    2      1308.99        12.46      1308.14 o
  -4   16    2       211.12        18.75       169.08 o
  -3   16    2      1472.26         5.66      1652.34 o
  -2   16    2       263.09        11.22       286.58 o
  -1   16    2        87.61        14.21        69.42 o
   0   16    2        81.36        55.20        49.79 o
   1   16    2       535.46        11.56       257.36 o
   2   16    2       297.22        24.60       173.41 o
   3   16    2      1954.52         5.29      1867.66 o
   4   16    2       114.06        57.46        23.31 o
   5   16    2      1215.92         4.28      1010.94 o
   6   16    2       160.28        36.60        38.69 o
   7   16    2      1405.50        12.82       845.09 o
   8   16    2       477.86        21.07       166.72 o
   9   16    2       280.56        24.50       193.60 o
  -9   17    2       174.77        57.15       327.79 o
  -8   17    2       265.36        23.43        52.04 o
  -7   17    2        79.21        60.37        13.46 o
  -6   17    2       254.72        17.47        90.09 o
  -5   17    2      1022.08         6.40      1080.02 o
  -4   17    2       154.26        42.12         9.96 o
  -3   17    2      1757.29         4.97      1783.44 o
  -2   17    2       183.33        36.24       100.10 o
  -1   17    2      1656.49         5.52      1714.18 o
   0   17    2       106.09        61.62         0.71 o
   1   17    2      2272.43         5.90      2676.90 o
   2   17    2       147.38        22.18        47.37 o
   3   17    2       112.78        35.88         0.76 o
   4   17    2       108.78        47.75        37.16 o
   5   17    2       164.35        14.75       127.25 o
   6   17    2       121.44        72.25        25.69 o
   7   17    2       932.08        17.72      1051.90 o
  -7   18    2      1171.01         9.36       829.28 o
  -6   18    2       184.42        23.23        11.36 o
  -5   18    2       262.76        13.99       279.34 o
  -4   18    2       162.56        38.69         0.21 o
  -3   18    2      1081.09         8.82       717.86 o
  -2   18    2       115.56        47.75        35.86 o
  -1   18    2       176.62        34.46        11.03 o
   0   18    2       204.78        31.02         5.34 o
   1   18    2       115.13        34.69        23.39 o
   2   18    2       183.33        20.16       109.42 o
   3   18    2       768.40         7.95       773.94 o
   4   18    2       107.95        51.70         1.65 o
   5   18    2      1189.56        15.05      1504.95 o
  -3   19    2       569.78        70.06       630.59 o
  -2   19    2       251.22        10.56       272.19 o
  -1   19    2      1280.92         8.41      1439.49 o
   0   19    2       112.57        20.43        10.27 o
   1   19    2       494.62        10.63       756.08 o
   2   19    2        77.09        52.42         1.00 o
 -17    0    3       943.72        19.80       900.88 o
 -15    0    3      2845.16        11.09      2955.47 o
 -13    0    3      5102.24         2.40      5531.49 o
 -11    0    3      8920.80         1.59      8959.95 o
  -9    0    3       571.21         3.53       653.25 o
  -7    0    3       261.15         4.33       323.90 o
  -5    0    3     23131.37         2.16     21288.90 o
  -3    0    3      3632.47         3.50      3732.92 o
   1    0    3     44209.27         1.96     43809.53 o
   3    0    3      1190.94         1.56      1219.82 o
   5    0    3        -6.86       322.92        39.31 o
   7    0    3      7233.50         1.64      7135.17 o
   9    0    3      5556.21         2.04      5293.86 o
  11    0    3      6577.21         2.19      6571.69 o
  13    0    3       813.39         5.02       872.27 o
  15    0    3       129.50        27.56         9.65 o
 -18    1    3        88.74        37.70        31.62 o
 -17    1    3       296.53        14.90       163.74 o
 -16    1    3       206.78        18.15        65.61 o
 -15    1    3       773.40         5.95       724.53 o
 -14    1    3        27.14       110.46        11.59 o
 -13    1    3      6493.14         1.90      6840.26 o
 -12    1    3       136.19        10.96       121.34 o
 -11    1    3        87.42        11.42        73.91 o
 -10    1    3       264.71         7.29       225.72 o
  -9    1    3      8547.00         1.39      8726.31 o
  -8    1    3       168.48         5.90       231.22 o
  -7    1    3      8898.15         1.37      9195.10 o
  -6    1    3      1383.10         1.42      1300.37 o
  -5    1    3      8377.74         1.19      8215.64 o
  -4    1    3      4660.79         0.94      4707.27 o
  -3    1    3     14438.43         1.02     13652.75 o
  -2    1    3       584.67         2.25       517.24 o
  -1    1    3     10389.72         1.32     10268.27 o
   0    1    3      2869.74         0.88      2827.22 o
   1    1    3     13768.68         0.76     13502.20 o
   2    1    3      2430.49         1.19      2550.73 o
   3    1    3     20589.38         0.96     21257.49 o
   4    1    3       108.37        18.32        80.90 o
   5    1    3      1958.95         1.56      2186.61 o
   6    1    3        74.30        33.64        17.84 o
   7    1    3     10606.94         1.37     10582.85 o
   8    1    3        76.74        37.09         2.77 o
   9    1    3       444.37         6.40       206.48 o
  10    1    3       222.61         7.95       203.40 o
  11    1    3       459.24         5.95       463.34 o
  12    1    3       453.69         5.62       541.24 o
  13    1    3       703.31         5.38       539.70 o
  14    1    3       164.35        22.85         0.63 o
  15    1    3       805.42         6.35       858.14 o
  16    1    3       298.25        24.60         5.89 o
 -18    2    3       114.06        32.83        18.55 o
 -17    2    3       318.98        11.83       217.09 o
 -16    2    3       112.15        16.48        45.79 o
 -15    2    3       357.21         8.76       312.08 o
 -14    2    3       130.64        14.75        81.80 o
 -13    2    3      4182.21         2.40      4449.51 o
 -12    2    3       165.38         9.55       155.16 o
 -11    2    3      1958.06         2.72      1992.08 o
 -10    2    3        49.42        62.88         7.56 o
  -9    2    3       101.40        26.42        85.89 o
  -8    2    3      2692.57         1.64      2504.92 o
  -7    2    3       124.32         7.84        73.76 o
  -6    2    3       261.79         3.10       202.69 o
  -5    2    3      6372.83         9.92      6014.67 o
  -4    2    3       669.26         2.22       759.72 o
  -3    2    3      2071.16         0.88      1924.64 o
  -2    2    3      4867.85         1.21      4244.21 o
  -1    2    3     35690.77         1.66     33720.89 o
   0    2    3       987.22         1.69       965.64 o
   1    2    3     59927.04         7.18     61037.37 o
   2    2    3      1299.60         2.13      1401.41 o
   3    2    3      4478.29         1.39      4520.51 o
   4    2    3      7072.81         1.61      6997.33 o
   5    2    3      6280.56         1.39      6095.88 o
   6    2    3       674.44         2.59       640.61 o
   7    2    3      3321.22         1.80      3540.15 o
   8    2    3       618.02         4.00       596.13 o
   9    2    3      2799.47         2.50      2630.82 o
  10    2    3       228.92        11.29       109.07 o
  11    2    3       764.52         4.45       666.87 o
  12    2    3        89.49        12.82        53.12 o
  13    2    3        88.92        29.16        23.72 o
  14    2    3       215.50        14.59        62.95 o
  15    2    3       192.65        22.66        38.48 o
  16    2    3        84.09        57.46         7.70 o
 -18    3    3       156.25        28.52         0.81 o
 -17    3    3       504.00         8.64       519.50 o
 -16    3    3       275.56         9.99       330.49 o
 -15    3    3      1606.41         4.37      1570.56 o
 -14    3    3       203.35         9.80       199.64 o
 -13    3    3      1522.56         3.69      1560.72 o
 -12    3    3       278.89         7.51       339.89 o
 -11    3    3       779.53         3.96       757.90 o
 -10    3    3       304.85         6.10       333.81 o
  -9    3    3      6599.94         1.49      6554.25 o
  -8    3    3       175.56         6.20       130.25 o
  -7    3    3      9216.00         1.35      9071.62 o
  -6    3    3       205.64         2.62       192.22 o
  -5    3    3     17072.04         1.64     17141.28 o
  -4    3    3      2905.21         0.96      3020.66 o
  -3    3    3      7745.76         0.74      7539.51 o
  -2    3    3       217.86         4.88       223.73 o
  -1    3    3      8515.60         0.85      8800.74 o
   0    3    3     10442.80         0.90     10574.33 o
   1    3    3        96.24         6.76       162.26 o
   2    3    3       101.00         5.86        86.51 o
   3    3    3     24583.10         1.49     25058.04 o
   4    3    3       605.65         4.41       669.44 o
   5    3    3       404.41         5.71       562.65 o
   6    3    3       389.67         3.65       449.19 o
   7    3    3     13486.18         1.28     12791.94 o
   8    3    3       394.02         5.38       397.74 o
   9    3    3       166.93        10.96        36.96 o
  10    3    3       184.69         8.76        96.16 o
  11    3    3        96.63        10.11        66.01 o
  12    3    3       314.35         5.90       239.61 o
  13    3    3       375.20         8.70       311.50 o
  14    3    3       101.00        56.70         4.53 o
  15    3    3      1273.06         6.55      1558.76 o
  16    3    3       201.92        27.04        38.38 o
 -18    4    3       227.71        17.56        77.36 o
 -17    4    3       311.88        29.38       305.10 o
 -16    4    3       392.04         9.42       310.62 o
 -15    4    3      2365.85         3.50      2516.54 o
 -14    4    3       334.16         6.25       360.35 o
 -13    4    3      1612.02         3.39      1729.30 o
 -12    4    3        83.17        25.30         0.39 o
 -11    4    3      4790.02         1.96      4873.51 o
 -10    4    3       991.62         2.96       982.70 o
  -9    4    3       933.91         2.96       893.44 o
  -8    4    3       130.19         9.73        45.00 o
  -7    4    3       560.74         2.50       453.77 o
  -6    4    3      7751.04         1.06      7559.66 o
  -5    4    3       700.13         2.76       856.69 o
  -4    4    3        58.37        35.76        14.33 o
  -3    4    3     13834.46         1.44     13771.07 o
  -2    4    3       107.74         4.54       116.46 o
  -1    4    3     10928.61         1.35     11407.73 o
   0    4    3       821.40         1.69       926.92 o
   1    4    3       421.48         2.37       581.26 o
   2    4    3      1546.85         1.21      1639.57 o
   3    4    3      4619.92         0.96      4623.55 o
   4    4    3      3043.73         1.96      3021.57 o
   5    4    3      5042.42         1.93      4944.30 o
   6    4    3      1502.34         3.76      1345.55 o
   7    4    3      2296.33         3.28      2375.65 o
   8    4    3      2204.30         2.53      1943.58 o
   9    4    3      2984.44         2.79      2766.77 o
  10    4    3       144.72        13.69       113.62 o
  11    4    3      3337.37         2.04      3196.11 o
  12    4    3       101.61         7.67       115.75 o
  13    4    3       365.57        10.30       406.38 o
  14    4    3       168.22        11.83       309.75 o
  15    4    3       508.05        12.18       224.47 o
  16    4    3       350.06        35.05       106.15 o
 -18    5    3       297.56        25.40        91.35 o
 -17    5    3       487.08        13.54       599.37 o
 -16    5    3       653.82         8.24       511.23 o
 -15    5    3       188.24        12.32        79.71 o
 -14    5    3       186.60        11.90        92.78 o
 -13    5    3      1782.53         3.10      1823.54 o
 -12    5    3      2158.53         3.31      2095.41 o
 -11    5    3        92.35        29.92         3.47 o
 -10    5    3       222.01         8.41       150.45 o
  -9    5    3      6141.86         1.46      6072.62 o
  -8    5    3        53.73        19.45        56.43 o
  -7    5    3      5575.61         1.80      5455.37 o
  -6    5    3       151.04        12.18       119.52 o
  -5    5    3     10907.71         1.35     10907.36 o
  -4    5    3       876.16         2.62       901.87 o
  -3    5    3      1239.04         1.77      1188.21 o
  -2    5    3      3279.85         1.02      3432.57 o
  -1    5    3      2706.08         1.51      2794.72 o
   0    5    3       198.25         4.80       313.55 o
   1    5    3      6523.79         1.17      6556.93 o
   2    5    3        89.11        10.30       143.43 o
   3    5    3      5405.19         1.23      5819.73 o
   4    5    3        50.41        19.18        23.23 o
   5    5    3      1410.75         3.24      1583.71 o
   6    5    3       764.52         4.88       794.35 o
   7    5    3      4624.00         2.86      4270.15 o
   8    5    3       240.87        12.32       148.83 o
   9    5    3       698.02         6.25       556.38 o
  10    5    3       799.19         6.35       751.53 o
  11    5    3       401.60         7.62       446.74 o
  12    5    3       227.41        11.70       273.56 o
  13    5    3       364.81         9.36       433.88 o
  14    5    3       163.07        39.44       105.98 o
  15    5    3      1376.41         6.10      1547.66 o
 -17    6    3       588.06        13.62       405.04 o
 -16    6    3       124.77        42.51       107.69 o
 -15    6    3       491.51         7.34       497.10 o
 -14    6    3       232.26         9.42       107.52 o
 -13    6    3      3987.92         2.19      4026.93 o
 -12    6    3       479.61         4.80       568.16 o
 -11    6    3       624.00         4.93       557.94 o
 -10    6    3       137.59         9.36       105.64 o
  -9    6    3      1469.19         3.03      1597.58 o
  -8    6    3      1498.46         3.35      1567.27 o
  -7    6    3       194.88        13.47       115.75 o
  -6    6    3      8530.37         1.56      8503.38 o
  -5    6    3      4787.26         1.46      4813.56 o
  -4    6    3      6012.45         1.28      5700.30 o
  -3    6    3      7373.66         1.21      7540.95 o
  -2    6    3       965.34         2.25       912.85 o
  -1    6    3       464.83         2.07       621.06 o
   0    6    3        42.25        45.97        35.26 o
   1    6    3     13195.12         1.25     13021.52 o
   2    6    3      5473.04         1.37      5349.45 o
   3    6    3        64.48        34.22         8.55 o
   4    6    3      4228.90         1.61      4283.15 o
   5    6    3      5523.46         1.10      5506.88 o
   6    6    3      2420.64         3.28      2365.97 o
   7    6    3       918.09         6.00       932.98 o
   8    6    3      2314.57         4.08      2187.38 o
   9    6    3      4325.69         2.99      4334.25 o
  10    6    3        85.56        63.04        22.36 o
  11    6    3      1553.15         5.76      1356.51 o
  12    6    3       121.66        42.38         0.34 o
  13    6    3       405.22        11.56       426.66 o
  14    6    3       269.62        20.70       106.49 o
  15    6    3       231.65        20.34        79.71 o
 -17    7    3       266.34        14.14       265.13 o
 -16    7    3       386.91        11.02       486.08 o
 -15    7    3       188.79        13.32        53.12 o
 -14    7    3        99.40        28.52         5.49 o
 -13    7    3       311.17         6.20       341.42 o
 -12    7    3      2693.61         2.46      2717.33 o
 -11    7    3       137.12         8.24       108.90 o
 -10    7    3       181.98        10.56       115.03 o
  -9    7    3      2088.49         2.53      2060.67 o
  -8    7    3      1285.94         3.65      1294.40 o
  -7    7    3       419.02         5.38       359.72 o
  -6    7    3       126.56        14.75        83.15 o
  -5    7    3      4513.15         1.46      4619.05 o
  -4    7    3       994.77         3.03       923.89 o
  -3    7    3      1542.13         2.50      1506.88 o
  -2    7    3      1735.56         1.51      1828.49 o
  -1    7    3      6627.59         0.85      6680.91 o
   0    7    3     16840.25         2.82     16308.04 o
   1    7    3      1423.55         2.46      1405.76 o
   2    7    3      3742.99         1.46      3855.35 o
   3    7    3      7979.85         0.96      8049.83 o
   4    7    3      3306.25         1.64      3155.97 o
   5    7    3      4482.30         1.49      4571.89 o
   6    7    3      1820.73         1.30      1817.18 o
   7    7    3      3123.69         3.57      3171.81 o
   8    7    3       904.81         6.50       830.23 o
   9    7    3       148.60        17.81        60.61 o
  10    7    3       863.77         8.12       873.74 o
  11    7    3       564.06         7.67       680.63 o
  12    7    3       251.22        18.06       215.87 o
  13    7    3       262.44        12.25       137.92 o
  14    7    3       114.92        25.91        11.20 o
  15    7    3       211.70        30.36       285.46 o
 -17    8    3       296.18        18.58       215.39 o
 -16    8    3       280.90        21.72       397.08 o
 -15    8    3       465.70         8.53       492.67 o
 -14    8    3       199.94        13.91         0.12 o
 -13    8    3      3940.07         2.40      4420.83 o
 -12    8    3       604.67         5.15       491.20 o
 -11    8    3      2766.76         2.37      2865.22 o
 -10    8    3       852.06         4.54       826.42 o
  -9    8    3       840.42         5.71       787.83 o
  -8    8    3      1460.00         3.42      1431.34 o
  -7    8    3       134.56        19.10       177.36 o
  -6    8    3       173.19        10.18       120.61 o
  -5    8    3       359.86         5.11       400.06 o
  -4    8    3        67.08        49.00        90.56 o
  -3    8    3      3902.50         1.39      4058.52 o
  -2    8    3       344.84         4.41       244.25 o
  -1    8    3       147.87         5.52       211.27 o
   0    8    3       390.46         3.28       404.04 o
   1    8    3      3451.56         1.64      3468.57 o
   2    8    3      4438.22         1.93      4702.73 o
   3    8    3        60.53        50.98        20.52 o
   4    8    3      2541.17         2.04      2524.03 o
   5    8    3      2152.03         1.64      2246.66 o
   6    8    3        99.60         9.99        91.67 o
   7    8    3      2976.79         1.46      2885.65 o
   8    8    3       701.72        10.43       781.80 o
   9    8    3      1462.30        10.05      1510.74 o
  10    8    3       391.25         9.42       433.19 o
  11    8    3      2116.00         5.76      1972.90 o
  12    8    3       269.94        18.15       136.57 o
  13    8    3       207.94        15.05       225.22 o
  14    8    3       578.88        11.36       643.13 o
 -16    9    3      1220.10         8.35      1197.94 o
 -15    9    3        83.17        21.34        17.22 o
 -14    9    3       722.00         7.08       626.44 o
 -13    9    3       120.34        17.64         1.44 o
 -12    9    3      1897.47         2.82      2175.78 o
 -11    9    3       470.46         6.76       381.72 o
 -10    9    3       105.06        30.91         3.85 o
  -9    9    3      3436.30         3.03      3470.52 o
  -8    9    3       273.57        10.18       247.89 o
  -7    9    3      3301.65         2.43      3109.61 o
  -6    9    3       881.50         3.84       858.14 o
  -5    9    3      3423.42         2.10      3578.69 o
  -4    9    3      2571.50         2.82      2325.86 o
  -3    9    3      3073.59         1.82      2975.31 o
  -2    9    3       419.84         4.28       472.66 o
  -1    9    3      1282.36         2.16      1295.59 o
   0    9    3      7230.10         1.30      7187.04 o
   1    9    3      5593.54         1.74      5505.65 o
   2    9    3      1854.16         2.79      1856.22 o
   3    9    3       490.62         5.02       532.03 o
   4    9    3        70.56        53.44         0.58 o
   5    9    3      2665.66         2.50      2664.06 o
   6    9    3      2851.56         1.90      2549.06 o
   7    9    3      1215.22         3.03      1145.21 o
   8    9    3       824.84         2.16       833.10 o
   9    9    3       986.59         7.45      1271.85 o
  10    9    3      1428.84         6.45      1189.35 o
  11    9    3       439.32         9.92       440.80 o
  12    9    3       310.82        14.36       263.78 o
  13    9    3       330.88        12.39       271.64 o
  14    9    3       160.02        32.95       119.88 o
 -16   10    3       485.32        13.76       462.63 o
 -15   10    3       264.39        14.14       289.11 o
 -14   10    3       133.63        28.41        30.06 o
 -13   10    3      1049.76         4.75      1107.41 o
 -12   10    3       223.20         7.34       229.21 o
 -11   10    3       123.21        11.70       106.15 o
 -10   10    3       -24.21       117.29         1.56 o
  -9   10    3       149.57        21.62        94.38 o
  -8   10    3      4089.60         2.72      4162.60 o
  -7   10    3        93.90        35.40        10.06 o
  -6   10    3      2521.04         2.82      2471.05 o
  -5   10    3       158.76        14.67        73.48 o
  -4   10    3      5998.50         1.88      5919.99 o
  -3   10    3      3541.44         1.99      3585.63 o
  -2   10    3      1031.05         2.92      1022.03 o
  -1   10    3       434.72         4.16       408.38 o
   0   10    3      1356.45         2.56      1314.14 o
   1   10    3      1156.00         3.46      1083.29 o
   2   10    3      4010.69         2.37      3832.76 o
   3   10    3       320.05         6.45       240.90 o
   4   10    3      2706.08         2.53      2836.92 o
   5   10    3      1462.30         3.06      1342.52 o
   6   10    3      1534.29         2.69      1656.38 o
   7   10    3       109.20        10.18        79.27 o
   8   10    3      1824.14         1.44      1587.01 o
   9   10    3      2628.61         6.25      2430.87 o
  10   10    3       119.03        44.49       103.95 o
  11   10    3       443.10        11.36       487.54 o
  12   10    3       194.04        22.37       222.00 o
  13   10    3       161.29        21.16        73.20 o
 -15   11    3       216.09        38.94        25.52 o
 -14   11    3       401.20        14.90       427.69 o
 -13   11    3       184.14        28.09        11.81 o
 -12   11    3       304.15        11.09       340.81 o
 -11   11    3       291.73         8.58       276.85 o
 -10   11    3       751.86         7.29       762.01 o
  -9   11    3       146.41        11.09       129.50 o
  -8   11    3       352.69         7.08       418.15 o
  -7   11    3       286.96         8.07       294.49 o
  -6   11    3       677.04         6.20       704.16 o
  -5   11    3      1448.56         3.65      1605.54 o
  -4   11    3      2253.40         3.39      1707.33 o
  -3   11    3       150.55        29.92        17.15 o
  -2   11    3      2832.37         2.66      2290.05 o
  -1   11    3       226.50         6.97       207.44 o
   0   11    3      5553.23         2.04      5736.63 o
   1   11    3      1921.07         3.65      1860.51 o
   2   11    3       155.25        14.59       163.95 o
   3   11    3       206.50         8.58       201.28 o
   4   11    3       316.13         9.18       206.72 o
   5   11    3      1081.09         3.72      1090.94 o
   6   11    3      1371.22         2.86      1415.09 o
   7   11    3      1222.20         2.72      1220.40 o
   8   11    3       912.64         2.13       848.95 o
   9   11    3        32.04       146.41        54.46 o
  10   11    3       530.38        10.56       465.48 o
  11   11    3       205.06        28.84        70.81 o
  12   11    3       508.05        14.36       479.53 o
  13   11    3       335.62        17.89       212.48 o
 -14   12    3       311.52        20.34       140.66 o
 -13   12    3       576.96         8.24       704.60 o
 -12   12    3       125.66        21.16        13.77 o
 -11   12    3       186.60        17.56       193.14 o
 -10   12    3       204.49        11.02       192.68 o
  -9   12    3       652.29         6.55       688.00 o
  -8   12    3      2300.16         3.76      2154.20 o
  -7   12    3       964.72         5.20       881.59 o
  -6   12    3       952.96         9.00       875.70 o
  -5   12    3       148.35        21.81         2.45 o
  -4   12    3      1678.54         3.31      1870.52 o
  -3   12    3      3853.93         2.37      3827.64 o
  -2   12    3       672.36         4.24       619.41 o
  -1   12    3       589.03         4.33       620.65 o
   0   12    3       130.19        24.90        89.15 o
   1   12    3      2067.52         2.66      2023.99 o
   2   12    3      3788.40         2.79      3621.43 o
   3   12    3      1005.52         4.62      1013.05 o
   4   12    3      2658.43         3.06      2618.94 o
   5   12    3       248.38         5.62       349.73 o
   6   12    3      2190.24         3.72      2037.43 o
   7   12    3       179.83        13.69        71.23 o
   8   12    3       137.36        22.85       139.88 o
   9   12    3       653.82        12.11       463.70 o
  10   12    3       119.90        17.64        53.00 o
  11   12    3       115.56        40.20        25.78 o
  12   12    3       178.76        18.15       133.49 o
 -14   13    3       613.55        10.56       801.84 o
 -13   13    3       195.72        41.60        68.73 o
 -12   13    3      1812.20         5.62      1838.42 o
 -11   13    3       159.52        21.62        49.68 o
 -10   13    3      1022.72         5.86       996.25 o
  -9   13    3      1058.85         5.48       991.55 o
  -8   13    3       315.42         8.29       411.07 o
  -7   13    3      1126.27         4.58      1147.46 o
  -6   13    3       392.44         7.29       443.94 o
  -5   13    3       517.56         6.10       555.21 o
  -4   13    3      1957.18         3.46      2026.97 o
  -3   13    3       120.34        16.16       172.32 o
  -2   13    3       384.55         6.00       371.75 o
  -1   13    3       116.64        31.02        69.42 o
   0   13    3      1893.12         2.79      1953.08 o
   1   13    3      1534.29         2.89      1389.66 o
   2   13    3        50.55        85.56        15.35 o
   3   13    3       360.62         6.45       419.51 o
   4   13    3       151.78        31.14         4.29 o
   5   13    3      1320.60         3.88      1303.95 o
   6   13    3      1158.04         3.76      1157.01 o
   7   13    3       216.09         7.45       225.22 o
   8   13    3       602.70        15.92       677.18 o
  10   13    3      1067.98        13.69      1084.38 o
  11   13    3       156.50        37.70         0.34 o
 -13   14    3       298.25        18.23       304.52 o
 -12   14    3       633.53         8.35       649.03 o
 -11   14    3       175.83        16.24       355.02 o
 -10   14    3       463.11         6.86       538.55 o
  -9   14    3       303.46        35.28        40.04 o
  -8   14    3       981.57         6.92       930.45 o
  -7   14    3       225.90        14.98       137.73 o
  -6   14    3      3110.29         3.39      3284.74 o
  -5   14    3       169.78        22.75       242.70 o
  -4   14    3       780.64         4.75       709.01 o
  -3   14    3       571.69         5.15       589.28 o
  -2   14    3        77.44        38.07        43.14 o
  -1   14    3       100.60        22.37         0.61 o
   0   14    3      1210.34         3.46      1100.26 o
   1   14    3        89.87        26.63        11.87 o
   2   14    3      2376.56         2.92      2423.52 o
   3   14    3       210.25        10.69       160.15 o
   4   14    3      2497.00         4.12      2219.26 o
   5   14    3       484.44         9.67       358.15 o
   6   14    3      2155.74         3.17      2093.89 o
   7   14    3       142.56        29.92       215.63 o
   8   14    3       647.70        12.04       605.07 o
   9   14    3       651.27        13.32       494.51 o
  10   14    3       137.59        78.50        27.05 o
 -12   15    3       387.30        63.68       471.58 o
 -11   15    3       243.98        19.62         0.41 o
 -10   15    3       491.07        11.02       560.29 o
  -9   15    3       286.96        17.64        70.39 o
  -8   15    3       147.87         9.67        88.68 o
  -7   15    3       181.98        20.88       139.09 o
  -6   15    3       590.00        56.10       383.66 o
  -5   15    3       153.02        27.46        83.00 o
  -4   15    3      1143.12         4.45      1153.07 o
  -3   15    3       115.35        14.29        72.63 o
  -2   15    3      2834.50         3.28      2954.57 o
  -1   15    3       643.64         5.38       603.44 o
   0   15    3      1887.90         3.03      2090.86 o
   1   15    3       178.49        14.98        79.56 o
   2   15    3       103.23        29.59         8.84 o
   3   15    3        74.65        63.52        26.03 o
   4   15    3        74.48        63.04         2.08 o
   5   15    3       258.57        16.65       262.44 o
   6   15    3       941.88         4.20       728.99 o
   7   15    3        71.91        81.18        15.28 o
   8   15    3       796.93         9.18       728.10 o
   9   15    3       110.67        85.56       117.18 o
 -10   16    3       691.69        28.73       941.09 o
  -9   16    3       298.60        26.52        66.42 o
  -8   16    3       597.80        24.40       716.53 o
  -7   16    3       139.00        16.97        87.28 o
  -6   16    3      1609.61         6.86      1814.36 o
  -5   16    3       152.28        36.00         7.93 o
  -4   16    3      1222.90        11.02      1083.84 o
  -3   16    3       145.20        39.69       152.70 o
  -2   16    3       202.21        20.52        49.09 o
  -1   16    3        95.06        36.84        15.87 o
   0   16    3      1255.28         5.81      1002.53 o
   1   16    3        49.84       119.46         2.77 o
   2   16    3      1128.96         6.76      1168.88 o
   3   16    3       180.63        23.33       185.84 o
   4   16    3      1764.84         4.67      1766.00 o
   5   16    3       128.82        14.98       154.54 o
   6   16    3      1309.72       119.90      1477.45 o
   7   16    3       166.93        80.64         2.50 o
   8   16    3       374.04        17.06       449.89 o
  -9   17    3       169.00        19.27         2.74 o
  -8   17    3       162.82        29.59        24.61 o
  -7   17    3       275.23        15.92       151.27 o
  -6   17    3       218.15        18.49       129.69 o
  -5   17    3       336.72        13.40       136.37 o
  -4   17    3      1174.43         5.38      1331.01 o
  -3   17    3       116.21        53.88         1.65 o
  -2   17    3      1724.74         5.11      1564.00 o
  -1   17    3       311.17        13.76       348.50 o
   0   17    3      1357.92         6.20      1483.18 o
   1   17    3       610.58         9.24       583.66 o
   2   17    3       394.02        10.37       420.52 o
   3   17    3       188.79        21.72        32.28 o
   4   17    3       109.20        27.14        58.82 o
   5   17    3       306.95        13.32       190.85 o
   6   17    3       153.76        63.04       118.07 o
   7   17    3       128.60        36.72        37.46 o
  -7   18    3       153.26        23.62        11.64 o
  -6   18    3      1910.56         4.71      2064.43 o
  -5   18    3       216.09        17.14        96.00 o
  -4   18    3       263.74        10.37       378.17 o
  -3   18    3       231.34        19.10        31.62 o
  -2   18    3       369.41        13.62       196.61 o
  -1   18    3       157.25        37.82        14.83 o
   0   18    3       330.51        59.14       140.27 o
   1   18    3       352.69        21.53        37.97 o
   2   18    3      1000.46         6.60       996.25 o
   3   18    3       152.03        24.01       128.93 o
   4   18    3      1826.71         6.05      2168.06 o
   5   18    3       108.78        58.22         0.89 o
  -3   19    3       158.00        39.31        40.25 o
  -2   19    3      1197.16         6.71      1407.00 o
  -1   19    3       155.75        19.18         2.20 o
   0   19    3       332.70        10.05       410.06 o
   1   19    3       240.25        22.85         0.01 o
 -18    0    4        68.72        36.12        71.09 o
 -16    0    4      2002.56         7.13      1538.55 o
 -14    0    4      2697.76         4.04      2966.29 o
 -12    0    4      1213.13         3.65      1354.07 o
 -10    0    4      2992.09         1.88      3033.42 o
  -8    0    4      2043.94         1.72      1790.45 o
  -6    0    4      3435.13         1.28      2276.59 o
  -4    0    4     10955.81         0.76     10702.46 o
  -2    0    4       205.06         8.12       117.00 o
   0    0    4       584.67         2.56       297.91 o
   2    0    4     21173.16         1.44     20560.51 o
   4    0    4      5089.40         1.30      5226.59 o
   6    0    4      3472.74         1.51      3396.76 o
   8    0    4      7555.09         1.99      7422.04 o
  10    0    4      2000.77         2.82      1841.98 o
  12    0    4       236.85         5.66       291.94 o
  14    0    4       103.84         9.18        56.30 o
  16    0    4       139.95        51.27        12.51 o
 -18    1    4       676.52        10.89       525.94 o
 -16    1    4       171.61        17.72        32.75 o
 -15    1    4       140.66        18.58        14.83 o
 -14    1    4      1542.13         3.96      1535.96 o
 -13    1    4       142.32        14.21        85.28 o
 -12    1    4      1900.09         2.79      1850.52 o
 -11    1    4        89.87        25.00        36.86 o
 -10    1    4      4071.72         1.77      3968.28 o
  -9    1    4        75.17        20.43        19.27 o
  -8    1    4     10720.53         1.08     10723.04 o
  -7    1    4      4533.33         1.04      4196.86 o
  -6    1    4     12816.50         1.61     12865.11 o
  -5    1    4       801.46         2.86       812.66 o
  -4    1    4      2442.34         1.49      2223.95 o
  -3    1    4       961.00         3.50       594.52 o
  -2    1    4      3317.76         1.21      3302.81 o
  -1    1    4      4359.96         1.12      4325.53 o
   0    1    4     20044.90         1.08     20300.08 o
   1    1    4      8003.09         0.83      8063.21 o
   2    1    4      1204.78         1.54      1304.55 o
   3    1    4       195.72         3.65       256.83 o
   4    1    4     17535.06         1.19     18119.93 o
   5    1    4        71.74        24.50        64.94 o
   6    1    4      4876.23         1.64      4479.40 o
   7    1    4       477.42         3.92       425.29 o
   8    1    4      1922.82         2.46      1570.56 o
   9    1    4       167.44        10.30       169.94 o
  10    1    4       216.38         6.71       252.34 o
  11    1    4       118.37        10.76        66.82 o
  12    1    4      1442.48         3.35      1474.90 o
  13    1    4       116.86        11.22        81.50 o
  14    1    4      1763.16        16.73      1754.88 o
  15    1    4       203.92        21.62        30.79 o
  16    1    4      1766.52         8.76      1440.75 o
 -18    2    4       693.27         8.29       743.83 o
 -17    2    4       149.33        20.52         0.81 o
 -16    2    4      1243.97         5.66      1202.53 o
 -15    2    4       131.33        40.32         3.03 o
 -14    2    4      3811.83         2.89      4132.73 o
 -13    2    4       108.99        19.45        10.27 o
 -12    2    4      2229.73         3.03      2145.75 o
 -11    2    4       184.42         9.80       211.27 o
 -10    2    4      4311.24         2.02      4542.81 o
  -9    2    4       951.72         3.61       828.80 o
  -8    2    4       490.62         4.97       544.72 o
  -7    2    4      2042.14         2.02      1800.27 o
  -6    2    4      5730.49         1.66      5090.96 o
  -5    2    4      1501.56         1.99      1493.41 o
  -4    2    4     21178.98         1.23     20741.42 o
  -3    2    4        68.06        19.45        53.00 o
  -2    2    4      8941.59         1.04      9000.77 o
  -1    2    4       105.68        23.43        23.56 o
   0    2    4     30116.13         1.14     30721.60 o
   1    2    4      2897.67         1.00      3025.22 o
   2    2    4      1655.68         1.12      1692.98 o
   3    2    4        25.70        22.94         0.47 o
   4    2    4       449.86         1.90       439.76 o
   5    2    4      2696.72         1.69      2550.73 o
   6    2    4       305.55        15.84       117.54 o
   7    2    4       429.32         7.40       311.21 o
   8    2    4      7694.80         1.64      7934.33 o
   9    2    4       158.26        13.40        70.67 o
  10    2    4       569.78         4.12       557.16 o
  11    2    4       167.70         7.95       205.77 o
  12    2    4       954.19         3.88       865.92 o
  13    2    4       184.69        12.25       209.35 o
  14    2    4       174.77        24.11        50.38 o
  15    2    4       261.47        14.75       133.68 o
 -18    3    4       561.69        10.30       559.12 o
 -17    3    4       224.10        17.72       122.25 o
 -16    3    4       342.25        10.43        80.31 o
 -15    3    4      1489.96         4.28      1614.85 o
 -14    3    4       523.04         7.29       512.35 o
 -13    3    4       477.86         7.78       398.73 o
 -12    3    4       140.19        30.14        28.80 o
 -11    3    4      1388.31         2.72      1535.96 o
 -10    3    4      5179.68         1.54      5289.05 o
  -9    3    4        85.19        16.97       112.03 o
  -8    3    4      5641.51         1.66      5803.31 o
  -7    3    4      1767.36         2.43      1653.68 o
  -6    3    4       131.33        20.43       134.45 o
  -5    3    4       142.32        11.36       112.74 o
  -4    3    4      2269.57         0.98      2032.94 o
  -3    3    4      1500.79         1.44      1541.15 o
  -2    3    4       126.56        16.89        57.30 o
  -1    3    4        22.18        81.54         0.65 o
   0    3    4       675.48         1.82       768.42 o
   1    3    4       412.50         2.40       399.07 o
   2    3    4     21509.16         1.23     20903.96 o
   3    3    4        12.53       267.00        23.72 o
   4    3    4     24239.38         2.02     24497.46 o
   5    3    4      1254.58         3.65      1139.61 o
   6    3    4      3645.74         2.82      3063.60 o
   7    3    4       175.30        12.74       174.73 o
   8    3    4      1228.50         2.72       878.64 o
   9    3    4       129.73        20.88        31.35 o
  10    3    4       128.60        41.09        94.06 o
  11    3    4        57.00        63.04        72.91 o
  12    3    4      1389.05         5.86      1109.07 o
  13    3    4       410.87         8.82       289.68 o
  14    3    4      1660.56         6.30      1577.13 o
  15    3    4       375.20        15.13       456.95 o
 -18    4    4       139.71        22.28       130.06 o
 -17    4    4       196.56        21.34        53.97 o
 -16    4    4      1743.06         5.57      2049.41 o
 -15    4    4        99.20        47.75        39.41 o
 -14    4    4      3069.16         3.10      3350.58 o
 -13    4    4       106.50        25.40        32.56 o
 -12    4    4      1483.79         3.13      1531.42 o
 -11    4    4       435.97         5.71       489.00 o
 -10    4    4      3414.06         2.10      3450.06 o
  -9    4    4       149.33         4.84       221.75 o
  -8    4    4      2330.96         1.12      2270.27 o
  -7    4    4        15.37        46.65        18.41 o
  -6    4    4      5590.55         1.93      4936.15 o
  -4    4    4      7477.06         0.79      7453.46 o
  -3    4    4       231.95         4.04       256.30 o
  -2    4    4     14438.43         1.54     14523.62 o
  -1    4    4      4860.88         1.12      4744.85 o
   0    4    4      2366.82         1.42      2680.33 o
   1    4    4        39.44        48.58        38.69 o
   2    4    4      4738.95         0.96      4686.84 o
   3    4    4       451.99         4.93       491.57 o
   4    4    4       163.58        16.48        95.67 o
   5    4    4      2632.72         2.79      2603.70 o
   6    4    4      1258.12         5.34       938.55 o
   7    4    4       426.42         7.29       361.60 o
   8    4    4      3441.00         3.50      3145.74 o
   9    4    4       120.12        42.64         2.72 o
  10    4    4       756.80         6.76       724.98 o
  11    4    4       763.97         7.67       675.45 o
  12    4    4      1549.21         5.11      1623.51 o
  13    4    4        94.87        44.76         0.39 o
  14    4    4       162.82        38.19        17.42 o
  15    4    4       641.10        10.24       579.67 o
 -18    5    4       224.40        12.39       263.24 o
 -17    5    4       229.22        23.04        24.45 o
 -16    5    4       279.22        10.96       143.03 o
 -15    5    4       428.08         9.24       443.59 o
 -14    5    4       168.74        12.67        69.01 o
 -13    5    4        50.84        19.80         5.85 o
 -12    5    4       610.09         4.84       729.44 o
 -11    5    4      4231.50         1.96      4300.51 o
 -10    5    4      2579.62         1.88      2466.93 o
  -9    5    4      1618.45         1.88      1556.15 o
  -8    5    4     11543.35         1.59     11555.05 o
  -7    5    4       165.64         5.24       131.20 o
  -6    5    4      3325.83         1.85      3399.65 o
  -5    5    4      1105.56         2.28       968.21 o
  -4    5    4      2846.22         1.19      2804.37 o
  -3    5    4      1948.34         1.37      2062.18 o
  -2    5    4      1056.90         0.98       954.86 o
  -1    5    4      5080.84         1.17      5250.57 o
   0    5    4     11453.28         1.19     11473.29 o
   1    5    4      1280.92         1.59      1354.07 o
   2    5    4      1802.85         1.44      1930.46 o
   3    5    4       222.90         6.66       270.01 o
   4    5    4     14508.20         1.85     14673.73 o
   5    5    4      2301.12         2.69      2189.71 o
   6    5    4      2330.96         4.04      1997.99 o
   7    5    4       811.68         5.90       731.23 o
   8    5    4      1104.23         5.66       809.36 o
   9    5    4       325.08         9.18       324.20 o
  10    5    4        69.56        63.04        30.98 o
  11    5    4       801.46         6.10       893.44 o
  12    5    4       486.20        10.96       368.88 o
  13    5    4       234.09        25.40       133.68 o
  14    5    4      1486.87         6.55      1448.31 o
  15    5    4       187.14        32.15        55.07 o
 -18    6    4       162.82        22.66       102.93 o
 -17    6    4       114.92        27.14        45.00 o
 -16    6    4       820.25         7.34       812.19 o
 -15    6    4       204.20        17.47        13.52 o
 -14    6    4       879.12         4.08      1013.58 o
 -13    6    4        63.52        21.16        11.59 o
 -12    6    4      1034.27         2.99      1111.27 o
 -11    6    4       293.78         5.29       301.35 o
 -10    6    4       283.59         5.34       263.51 o
  -9    6    4      1938.64         1.80      2018.03 o
  -8    6    4       174.50        13.76        83.30 o
  -7    6    4      2346.43         2.19      2226.29 o
  -6    6    4      7558.56         1.64      7045.91 o
  -5    6    4      3951.38         1.66      3721.80 o
  -4    6    4      9403.18         1.10      9177.64 o
  -3    6    4      3433.96         1.39      2987.07 o
  -2    6    4      5935.16         1.28      6051.99 o
  -1    6    4       268.30         4.45       236.54 o
   0    6    4       212.58         5.52       315.31 o
   1    6    4       365.57         4.00       428.72 o
   2    6    4        72.08        27.98       113.97 o
   3    6    4       229.22         3.80       314.43 o
   4    6    4       580.33         1.39       574.89 o
   5    6    4      4116.51         2.72      3896.60 o
   6    6    4      3099.15         3.35      2972.60 o
   7    6    4        95.26        69.22         6.98 o
   8    6    4      2878.32         3.61      2883.87 o
   9    6    4       261.47        13.32       204.82 o
  10    6    4       192.38        15.84       109.77 o
  11    6    4       568.82         8.47       695.40 o
  12    6    4       311.88        12.39       219.05 o
  13    6    4       437.23        11.29       517.99 o
  14    6    4       122.99        50.84        54.70 o
  15    6    4       342.25        14.90       261.10 o
 -17    7    4       141.37        22.28        40.88 o
 -16    7    4       124.77        16.89        92.94 o
 -15    7    4       712.89         7.34       705.92 o
 -14    7    4       144.24        18.40        91.35 o
 -13    7    4       376.75         4.45       430.78 o
 -12    7    4       588.06         4.28       477.71 o
 -11    7    4      1592.81         2.59      1474.27 o
 -10    7    4      3104.72         1.82      3015.20 o
  -9    7    4        47.89        17.31        68.73 o
  -8    7    4      6170.10         1.99      5916.16 o
  -7    7    4      1480.71         2.79      1483.18 o
  -6    7    4       317.55         5.48       289.39 o
  -5    7    4       316.48         6.10       180.91 o
  -4    7    4       486.20         3.61       403.05 o
  -3    7    4      2504.00         2.02      2602.01 o
  -2    7    4      1633.78         2.16      1606.20 o
  -1    7    4      2955.01         1.82      3003.39 o
   0    7    4      2110.48         2.02      2240.38 o
   1    7    4       402.00         4.12       519.50 o
   2    7    4     15720.14         1.30     15132.74 o
   3    7    4       217.86         4.71       193.60 o
   4    7    4      6416.01         1.51      6470.04 o
   5    7    4       173.98        14.90       134.45 o
   6    7    4      8228.30         2.66      8299.94 o
   7    7    4      3247.86         3.46      3135.53 o
   8    7    4       845.06         6.60       734.37 o
   9    7    4       428.08         9.24       381.40 o
  10    7    4       327.25        12.11       303.66 o
  11    7    4       907.82         8.41       773.02 o
  12    7    4       981.57         6.97       912.85 o
  13    7    4       223.20        18.84       191.76 o
  14    7    4      1046.52         9.18      1166.61 o
 -17    8    4       214.62        17.22        14.58 o
 -16    8    4       521.67        12.18       484.25 o
 -15    8    4       238.39        33.99       181.80 o
 -14    8    4      1008.06         5.43      1200.81 o
 -13    8    4       153.51         6.86       139.09 o
 -12    8    4      1649.98         2.82      1592.95 o
 -11    8    4      2602.02         1.96      2671.76 o
 -10    8    4        42.90        81.54         4.71 o
  -9    8    4       105.88        43.82        23.88 o
  -8    8    4       381.03         6.25       426.32 o
  -7    8    4      5280.93         2.16      5141.91 o
  -6    8    4      2350.31         2.92      2346.67 o
  -5    8    4        96.24        25.40        60.61 o
  -4    8    4      1637.82         2.19      1590.97 o
  -3    8    4       111.30        13.62       145.22 o
  -2    8    4     14137.21         1.69     13806.08 o
  -1    8    4      2340.62         2.19      2285.29 o
   0    8    4       -12.74       276.22         7.98 o
   1    8    4      7005.69         1.61      6937.87 o
   2    8    4      2199.61         2.10      2137.32 o
   3    8    4      1574.50         2.13      1594.28 o
   4    8    4       684.87         2.66       765.21 o
   5    8    4      4424.91         1.59      4603.30 o
   6    8    4      2424.58         3.69      2469.40 o
   7    8    4       783.44         6.50       869.83 o
   8    8    4      1090.98         7.34       916.86 o
   9    8    4       222.90        17.22       142.44 o
  10    8    4       678.60         8.53       640.19 o
  11    8    4       285.61        28.62       135.99 o
  12    8    4       328.70        10.76       402.71 o
  13    8    4       127.69        29.81         7.07 o
  14    8    4       202.78        25.81        45.34 o
 -16    9    4       167.96        11.02       151.27 o
 -15    9    4       686.44         6.71       723.19 o
 -14    9    4       162.05        32.60        14.64 o
 -13    9    4       100.60        18.15        42.59 o
 -12    9    4       271.92         5.66       286.58 o
 -11    9    4      1825.85         3.03      1785.54 o
 -10    9    4      3340.84         2.76      3579.68 o
  -9    9    4       342.99         8.18       466.56 o
  -8    9    4      2669.79         3.03      2730.30 o
  -7    9    4        98.41        44.36         0.40 o
  -6    9    4       355.32         6.60       297.62 o
  -5    9    4      2264.81         2.22      2341.86 o
  -4    9    4       970.95         3.80       946.69 o
  -3    9    4      3594.00         2.31      3502.80 o
  -2    9    4        87.42        40.32        33.80 o
  -1    9    4        62.73        37.21        32.94 o
   0    9    4      2218.41         1.28      2220.82 o
   1    9    4      1274.49         2.79      1354.07 o
   2    9    4      1247.50         3.17      1347.38 o
   3    9    4      1954.52         2.37      1906.51 o
   4    9    4      3168.56         1.90      3191.43 o
   5    9    4        97.42        25.60         2.35 o
   6    9    4      1964.26         1.72      1882.00 o
   7    9    4       751.86         6.20       863.00 o
   8    9    4       325.44        15.29        67.23 o
   9    9    4      1590.41         6.00      1441.38 o
  10    9    4       180.63        24.50        93.74 o
  11    9    4       202.21        15.84       138.70 o
  12    9    4       741.47        10.18       661.32 o
  13    9    4        99.80        53.00        23.00 o
 -16   10    4       355.32        17.64       406.71 o
 -15   10    4       142.80        24.90        12.39 o
 -14   10    4      1322.05         5.62      1072.96 o
 -13   10    4       122.77        35.40         0.24 o
 -12   10    4      1935.12         2.53      2046.41 o
 -11   10    4       184.96        12.96        83.60 o
 -10   10    4        20.98       201.36        13.28 o
  -9   10    4      1133.67         4.93      1208.28 o
  -8   10    4      1479.17         3.65      1524.29 o
  -7   10    4      5337.76         2.40      5410.20 o
  -6   10    4      1916.69         2.62      2111.36 o
  -5   10    4       196.28         8.58       269.19 o
  -4   10    4      1405.50         3.57      1376.10 o
  -3   10    4       610.09         6.66       383.99 o
  -2   10    4      6196.84         2.34      5549.98 o
  -1   10    4      1357.19         1.88      1450.83 o
   0   10    4        50.41         5.06        93.26 o
   1   10    4      2430.49         2.79      2371.61 o
   2   10    4       400.00         6.35       384.96 o
   3   10    4      3777.33         2.19      3872.86 o
   4   10    4       243.05         5.62       263.51 o
   5   10    4       845.06         3.13       910.35 o
   6   10    4       771.17         2.02       732.58 o
   7   10    4       321.48         1.59       276.85 o
   8   10    4       298.94        12.96       212.96 o
   9   10    4       158.76        26.01        11.31 o
  10   10    4       949.87         7.40       875.70 o
  11   10    4       690.64        42.51       589.68 o
  12   10    4       159.01        38.07        66.69 o
  13   10    4       242.42        16.24       238.84 o
 -15   11    4       727.92         9.00       939.57 o
 -14   11    4       183.87        12.82       112.39 o
 -13   11    4        98.01        22.75       123.72 o
 -12   11    4       218.15        14.59        89.62 o
 -11   11    4      2275.29         3.80      2495.81 o
 -10   11    4       774.51         6.71       633.51 o
  -9   11    4       330.88         7.73       273.28 o
  -8   11    4       270.93         7.78       303.66 o
  -7   11    4       554.60         5.95       580.87 o
  -6   11    4       243.98         9.24       271.64 o
  -5   11    4      1770.73         4.93      1405.76 o
  -4   11    4       112.57        36.60       108.04 o
  -3   11    4      9252.52         2.13      9316.21 o
  -2   11    4       380.64         7.56       354.71 o
  -1   11    4      1668.72         2.34      1692.98 o
   0   11    4       221.12         5.86       215.63 o
   1   11    4      4558.95         1.80      4571.89 o
   2   11    4      6627.59         2.19      6045.55 o
   3   11    4       610.58         4.88       596.94 o
   4   11    4       428.90         5.48       411.07 o
   5   11    4       204.78         7.62       183.82 o
   6   11    4      1449.32         2.37      1385.95 o
   7   11    4      1303.21         1.74      1060.51 o
   8   11    4      1258.83         6.00      1128.46 o
   9   11    4       596.34        10.56       389.53 o
  10   11    4       131.10        22.47         9.65 o
  11   11    4      1463.06         6.55      1378.56 o
  12   11    4       270.60        16.32       281.56 o
 -15   12    4       268.96        23.72        31.53 o
 -14   12    4       815.67        12.39       895.42 o
 -13   12    4       156.75        54.61         3.26 o
 -12   12    4       534.07         9.67       457.65 o
 -11   12    4       710.76         6.00       878.64 o
 -10   12    4       297.56        20.88       382.69 o
  -9   12    4       739.30         6.15       832.62 o
  -8   12    4       238.08        10.24       217.09 o
  -7   12    4      2124.29         3.46      1920.28 o
  -6   12    4       868.48         5.43      1043.86 o
  -5   12    4       136.42        28.73        12.39 o
  -4   12    4       456.68         7.56       330.19 o
  -3   12    4       177.16        27.25         1.98 o
  -2   12    4       811.68         3.28       717.41 o
  -1   12    4       385.73         4.24       385.61 o
   0   12    4      1285.22         2.66      1251.26 o
   1   12    4      1388.31         2.43      1403.27 o
   2   12    4       384.16         5.95       488.64 o
   3   12    4      6732.20         2.34      6834.78 o
   4   12    4        30.91       144.24        10.27 o
   5   12    4      1982.92         2.43      2095.41 o
   6   12    4       894.61         4.80       718.74 o
   7   12    4      2042.14         1.96      2092.37 o
   8   12    4       276.56        13.91       298.20 o
   9   12    4        96.43        40.58         9.34 o
  10   12    4       254.08        14.82        26.45 o
  11   12    4       293.44        15.52       127.62 o
  12   12    4       169.78        31.70         4.12 o
 -14   13    4       154.75        37.95         0.33 o
 -13   13    4      2052.09         6.45      1839.84 o
 -12   13    4       162.31        41.73        63.22 o
 -11   13    4      1227.80         6.25      1263.60 o
 -10   13    4       827.14        11.22       946.69 o
  -9   13    4       199.94        18.40       148.43 o
  -8   13    4      1215.92         5.62      1452.09 o
  -7   13    4       121.66        48.02        14.58 o
  -6   13    4       385.73        12.25       251.29 o
  -5   13    4      2420.64         6.55      2297.19 o
  -4   13    4      1268.78         7.18      1261.83 o
  -3   13    4      1160.08         5.24       977.00 o
  -2   13    4        42.64        49.98        26.79 o
  -1   13    4      1756.45         2.46      1756.27 o
   0   13    4       259.21         5.81       256.30 o
   1   13    4      1189.56         2.50      1116.25 o
   2   13    4      1782.53         2.66      1737.57 o
   3   13    4       110.46        35.76        49.68 o
   4   13    4      1245.38         3.96      1037.45 o
   5   13    4       398.80         5.11       372.07 o
   6   13    4       720.92         3.61       806.07 o
   7   13    4      1620.87         2.69      1467.28 o
   8   13    4        54.32        62.73         4.32 o
   9   13    4       835.79         8.53       566.58 o
  10   13    4       159.52        41.22         6.85 o
  11   13    4       391.64        11.76       356.27 o
 -13   14    4        73.96        71.40         0.92 o
 -12   14    4       245.55        17.89       111.16 o
 -11   14    4       256.96        15.29       198.24 o
 -10   14    4       228.92        22.09         9.04 o
  -9   14    4      1988.27         6.15      1602.22 o
  -8   14    4       274.90        10.82       326.29 o
  -7   14    4      4005.62         3.61      4053.25 o
  -6   14    4       342.25         9.86       358.77 o
  -5   14    4      2019.60         4.28      1959.68 o
  -4   14    4       216.68        11.83       213.69 o
  -3   14    4       506.25         7.62       654.95 o
  -2   14    4        85.93        40.32        21.51 o
  -1   14    4       203.92         7.90       117.36 o
   0   14    4       234.40         6.25       217.33 o
   1   14    4      2501.00         2.37      2375.65 o
   2   14    4        33.41        12.46        11.36 o
   3   14    4      2071.16         3.20      2043.41 o
   4   14    4       802.02         7.95       953.33 o
   5   14    4      1082.41         7.08       705.48 o
   6   14    4       677.56         7.13       568.56 o
   7   14    4       119.03         4.58       271.37 o
   8   14    4       163.84        24.90        12.39 o
   9   14    4        81.18        98.60         8.84 o
  10   14    4       262.44        16.81       211.03 o
 -12   15    4       235.62        25.20         4.29 o
 -11   15    4       856.15         8.88       651.56 o
 -10   15    4       408.04        10.11       405.38 o
  -9   15    4        55.65        89.87         8.45 o
  -8   15    4        71.57        64.00         3.03 o
  -7   15    4       286.29        11.49       188.56 o
  -6   15    4       104.45        50.13         1.78 o
  -5   15    4      1071.25         5.71       993.64 o
  -4   15    4       765.08         9.49       497.10 o
  -3   15    4      1876.62         4.80      1864.80 o
  -2   15    4        84.82        27.46       109.42 o
  -1   15    4      1280.92         2.40      1398.93 o
   0   15    4       199.37         9.42        77.95 o
   1   15    4        21.44        12.53        54.33 o
   2   15    4       610.09         7.62       497.10 o
   3   15    4       153.51        19.10       224.23 o
   4   15    4       127.69        44.49        17.01 o
   5   15    4       174.50        16.00       104.96 o
   6   15    4       249.32        36.48       130.06 o
   7   15    4      1274.49        10.96      1120.68 o
   8   15    4       122.54        44.36        12.39 o
   9   15    4       933.30        11.90       655.80 o
 -10   16    4       370.56        43.82        53.00 o
  -9   16    4       847.39        37.70      1167.74 o
  -8   16    4        75.17        69.72       110.11 o
  -7   16    4       857.32         6.00       983.74 o
  -6   16    4       180.63        18.66       149.64 o
  -5   16    4       500.86        10.18       327.79 o
  -4   16    4       178.76        13.91       134.83 o
  -3   16    4       175.83        25.50        28.98 o
  -2   16    4       247.43        16.56        70.25 o
  -1   16    4       634.03        20.34       576.88 o
   0   16    4       154.01        19.36       175.16 o
   1   16    4      1249.62         5.57      1145.21 o
   2   16    4       159.26        40.32        24.20 o
   3   16    4      2449.26         4.45      2565.81 o
   4   16    4        22.00       141.85         3.98 o
   5   16    4      1498.46         6.45      1701.17 o
   6   16    4        69.22        89.87       138.31 o
   7   16    4      1124.26        11.36      1225.03 o
   8   16    4       199.37        35.52        15.35 o
  -9   17    4       201.64        31.58        24.69 o
  -8   17    4       109.83        37.21        36.45 o
  -7   17    4        63.20        64.48         7.33 o
  -6   17    4       176.89        26.63        52.52 o
  -5   17    4       685.92        15.60       637.26 o
  -4   17    4       374.81         9.67       375.60 o
  -3   17    4      1303.93         5.76      1366.90 o
  -2   17    4       152.03        22.56        21.67 o
  -1   17    4      1788.44         5.66      1596.26 o
   0   17    4        67.24        51.41         2.27 o
   1   17    4       694.85         8.35       663.88 o
   2   17    4       146.65        20.79        84.82 o
   3   17    4       299.64        17.31       100.10 o
   4   17    4        86.68        69.72         0.47 o
   5   17    4       179.29        25.40       291.09 o
   6   17    4       264.39        33.18        56.93 o
  -7   18    4       425.60        18.15       440.11 o
  -6   18    4       166.67        33.99        21.67 o
  -5   18    4       739.30         8.64       974.93 o
  -4   18    4        89.30        52.85        63.74 o
  -3   18    4       181.17        32.38         0.11 o
  -2   18    4       116.21        37.95        32.85 o
  -1   18    4       392.83        42.38        29.34 o
   0   18    4       203.06        21.34        51.09 o
   1   18    4      1757.29         5.71      1812.94 o
   2   18    4       194.88        26.83         1.56 o
   3   18    4      1536.64         5.62      1808.01 o
   4   18    4       249.32        37.09        25.19 o
  -2   19    4       101.61        43.16         8.79 o
  -1   19    4      1230.61         6.00      1305.15 o
 -19    0    5       350.06        52.42         0.33 o
 -17    0    5       615.04         8.70       377.20 o
 -15    0    5       143.52        13.99        77.80 o
 -13    0    5      3398.89         6.66      3306.62 o
 -11    0    5      2032.21         2.40      2083.29 o
  -9    0    5      3249.00         1.82      3076.45 o
  -7    0    5     11918.09         1.42     11617.45 o
  -5    0    5      3151.70         1.42      3040.72 o
  -3    0    5     22834.23         1.00     22288.87 o
  -1    0    5     15405.77         0.45     15538.89 o
   1    0    5       979.69         1.88       834.05 o
   3    0    5      1206.17         2.02      1254.19 o
   5    0    5     10633.73         1.82     10819.31 o
   7    0    5       209.38         7.62       191.76 o
   9    0    5      3324.68         2.28      3084.72 o
  11    0    5      2308.80         2.31      2471.87 o
  13    0    5       150.06        25.91        11.42 o
  15    0    5       250.27        24.30       158.06 o
 -19    1    5       192.93        17.81       429.40 o
 -18    1    5        68.72        60.84         0.35 o
 -17    1    5      1540.56         5.02      1456.51 o
 -16    1    5        91.01        22.28        28.71 o
 -15    1    5       163.58        11.97         3.69 o
 -14    1    5       100.60        35.05         3.29 o
 -13    1    5       175.03         8.41       218.31 o
 -12    1    5      1474.56         3.24      1467.91 o
 -11    1    5      7408.04         1.85      7496.43 o
 -10    1    5       146.17         7.18       136.37 o
  -9    1    5      4590.06         1.12      4728.89 o
  -8    1    5       561.69         2.40       411.74 o
  -7    1    5      2836.63         1.32      2765.90 o
  -6    1    5      2217.47         2.25      1832.75 o
  -5    1    5      8574.76         1.37      8459.14 o
  -4    1    5        69.39        67.40       128.18 o
  -3    1    5      3380.26         2.04      3132.75 o
  -2    1    5       390.85         2.89       479.53 o
  -1    1    5      9306.46         1.02      9263.53 o
   0    1    5       225.00         4.97       247.89 o
   1    1    5     10154.59         1.25     10492.72 o
   2    1    5        40.58        27.04         0.73 o
   3    1    5      5403.72         1.23      5587.07 o
   4    1    5      1061.46         2.10       852.33 o
   5    1    5     16809.12         1.44     16821.81 o
   6    1    5       821.97         2.92       660.47 o
   7    1    5       411.68         5.02       153.31 o
   8    1    5        65.77        15.29        89.30 o
   9    1    5       588.55         4.45       502.65 o
  10    1    5       140.90         7.62        71.23 o
  11    1    5      3426.93         2.16      3729.89 o
  12    1    5       139.24        15.13       137.34 o
  13    1    5      1504.66         5.11      1472.36 o
  14    1    5       162.05        38.94        18.33 o
  15    1    5       393.23        17.39       316.49 o
 -19    2    5       128.82        33.76        54.21 o
 -18    2    5       119.68        25.30         2.15 o
 -17    2    5      1164.17         5.15      1183.08 o
 -16    2    5        66.91        39.06         0.43 o
 -15    2    5      1502.34         4.88      1622.84 o
 -14    2    5        98.21        41.09         0.96 o
 -13    2    5     14122.95         1.85     14259.34 o
 -12    2    5       124.77        32.72         0.08 o
 -11    2    5        63.84        62.88        16.94 o
 -10    2    5       965.97         4.04       949.24 o
  -9    2    5      1195.08         3.10      1059.44 o
  -8    2    5       177.16        15.84       153.93 o
  -7    2    5      6493.14         1.59      6467.37 o
  -6    2    5      1810.50         2.16      1620.84 o
  -5    2    5      7628.28         1.21      7264.48 o
  -4    2    5        50.98        30.69         6.85 o
  -3    2    5     17379.15         0.88     17714.18 o
  -2    2    5      1133.00         1.46      1278.36 o
  -1    2    5      5099.39         1.10      5280.62 o
   0    2    5       330.15         2.76       335.33 o
   1    2    5      4794.18         1.30      4802.07 o
   2    2    5      8013.83         1.06      7929.90 o
   3    2    5        88.55        17.39        23.47 o
   4    2    5        59.91         7.73        52.04 o
   5    2    5      2225.95         1.69      2201.35 o
   6    2    5      1380.87         2.37      1349.20 o
   7    2    5       268.96         6.86        66.15 o
   8    2    5       440.16         5.02       394.12 o
   9    2    5      2924.65         2.31      2855.47 o
  10    2    5       121.88        12.53        64.54 o
  11    2    5      1933.36         2.13      2029.21 o
  12    2    5       155.00        15.29         0.96 o
  13    2    5       581.77         9.61       540.86 o
  14    2    5       169.00        12.32       128.93 o
  15    2    5       101.00       109.20         6.59 o
 -18    3    5       143.28        36.48        17.42 o
 -17    3    5       903.00         7.24       946.69 o
 -16    3    5        85.01        28.20         3.89 o
 -15    3    5       129.96        20.98       134.45 o
 -14    3    5      1354.24         4.12      1510.10 o
 -13    3    5       166.67        15.37        80.45 o
 -12    3    5       240.25         8.53       234.51 o
 -11    3    5      3019.50         2.82      2948.27 o
 -10    3    5       647.70         4.84       566.19 o
  -9    3    5      4125.49         2.16      4151.92 o
  -8    3    5       413.72         6.05       329.89 o
  -7    3    5      1150.57         3.13      1295.59 o
  -6    3    5      1793.52         2.72      1675.31 o
  -5    3    5      7449.42         1.35      7142.17 o
  -4    3    5        58.68        17.31        24.69 o
  -3    3    5      1012.51        27.98       694.53 o
  -2    3    5       310.82         2.92       290.24 o
  -1    3    5      9424.53         1.28      9402.75 o
   0    3    5        66.26        16.00        73.20 o
   1    3    5     14306.55         1.02     14447.87 o
   2    3    5        45.43         6.45        73.34 o
   3    3    5     15607.50         2.04     15702.44 o
   4    3    5      2321.31         2.59      2227.85 o
   5    3    5     12748.67         1.69     12477.28 o
   6    3    5       102.82        28.62         2.94 o
   7    3    5       416.57         9.36       355.96 o
   8    3    5        87.24        45.83         1.25 o
   9    3    5        51.41       105.27        17.36 o
  10    3    5       159.77        26.83        42.27 o
  11    3    5       967.83         6.25      1031.05 o
  12    3    5       135.49        13.18       104.45 o
  13    3    5      1561.04         6.55      1287.85 o
  14    3    5       201.36        30.25        85.58 o
  15    3    5      1938.64        19.01      1253.61 o
 -18    4    5       416.98        14.21       329.89 o
 -17    4    5       958.52         7.18       840.28 o
 -16    4    5       258.57        19.18       210.79 o
 -15    4    5      1761.48         4.28      1849.09 o
 -14    4    5       152.77        32.72         2.27 o
 -13    4    5      2885.84         2.89      3110.54 o
 -12    4    5       654.85         5.38       838.84 o
 -11    4    5      1149.89         4.54      1105.76 o
 -10    4    5       162.05        11.76       103.95 o
  -9    4    5       174.24        23.04       176.26 o
  -8    4    5        50.84        54.17         2.27 o
  -7    4    5      9410.94         1.61      9032.22 o
  -6    4    5       536.39         3.92       490.84 o
  -5    4    5       232.87         3.20       222.99 o
  -4    4    5        67.08        28.09         1.44 o
  -3    4    5     13964.15         1.14     14154.70 o
  -2    4    5       796.93         2.10       761.55 o
  -1    4    5      7947.72         0.72      8202.13 o
   0    4    5      1377.89         1.49      1577.13 o
   1    4    5      6857.50         1.10      6958.58 o
   2    4    5      3303.95         1.17      3414.16 o
   3    4    5       398.80         5.48       436.99 o
   4    4    5        52.56        71.06        23.31 o
   5    4    5      2801.58         2.76      2618.09 o
   6    4    5      3293.61         3.20      3150.39 o
   7    4    5      1103.57         5.62       317.37 o
   8    4    5       181.71        22.47        49.09 o
   9    4    5      3038.21         3.65      2876.76 o
  10    4    5       243.98        21.90       152.08 o
  11    4    5      2106.81         4.80      2031.45 o
  12    4    5       131.10        37.45        20.00 o
  13    4    5       361.76        14.36       210.07 o
  14    4    5       177.69        25.30        84.67 o
  15    4    5       186.60        19.80       373.67 o
 -18    5    5       185.23        25.10        90.87 o
 -17    5    5      1066.68         8.76       863.98 o
 -16    5    5       124.99        40.70        19.71 o
 -15    5    5       133.63        37.45        53.85 o
 -14    5    5       637.06         6.35       770.72 o
 -13    5    5        47.06       113.42         4.89 o
 -12    5    5       114.92        37.09         1.42 o
 -11    5    5       376.36         6.45       305.68 o
 -10    5    5       130.19        38.94        48.63 o
  -9    5    5      3475.10         2.56      3238.39 o
  -8    5    5        87.61        51.41        16.47 o
  -7    5    5     10522.66         2.04     10206.26 o
  -6    5    5      2441.35         0.77      2373.23 o
  -5    5    5      1486.10         1.35      1390.27 o
  -4    5    5      3091.36         1.44      3057.19 o
  -3    5    5      1819.88         1.32      1663.13 o
  -2    5    5      2879.40         1.39      2893.66 o
  -1    5    5      3204.69         1.42      3116.08 o
   0    5    5      1830.98         1.56      1884.88 o
   1    5    5      4876.23         1.23      5056.75 o
   2    5    5      4737.57         1.21      4911.74 o
   3    5    5      9992.00         1.74     10156.12 o
   4    5    5        70.90        59.91        47.25 o
   5    5    5      8386.90         2.22      8131.78 o
   6    5    5       991.62         5.11      1040.11 o
   7    5    5       187.14        13.69       190.85 o
   8    5    5      1958.95         4.54      1921.01 o
   9    5    5       874.38         6.10      1040.11 o
  10    5    5      1149.89         6.05       976.48 o
  11    5    5      1986.48         5.02      2220.82 o
  12    5    5       130.64        33.87        14.51 o
  13    5    5      1205.48         8.24      1076.76 o
  14    5    5        95.06        51.55         1.78 o
 -18    6    5       215.50        18.49        53.48 o
 -17    6    5       394.02        27.25       570.93 o
 -16    6    5       336.72        14.44       165.86 o
 -15    6    5       805.99         6.86       831.66 o
 -14    6    5       167.70        32.60        88.52 o
 -13    6    5      3281.00         3.42      3133.68 o
 -12    6    5       608.61         6.60       538.93 o
 -11    6    5       107.33        20.25        45.67 o
 -10    6    5      4403.65         2.53      4462.78 o
  -9    6    5      1732.22         3.13      1583.71 o
  -8    6    5      1074.53         4.24       942.11 o
  -7    6    5       842.74         1.66       915.35 o
  -6    6    5       200.22         3.80       252.08 o
  -5    6    5      5768.40         1.14      5604.41 o
  -4    6    5      2349.34         1.85      2118.98 o
  -3    6    5      1786.75         1.25      1902.90 o
  -2    6    5        70.56        45.97         7.74 o
  -1    6    5     10918.16         1.39     11271.91 o
   0    6    5      1687.57         2.13      1782.74 o
   1    6    5       198.81         5.43       239.61 o
   2    6    5       383.77         3.53       357.21 o
   3    6    5       157.50         5.71        95.51 o
   4    6    5        83.17        39.82        32.66 o
   5    6    5       596.34         6.97       456.59 o
   6    6    5      4319.12         3.03      4084.95 o
   7    6    5       196.56        18.92        77.80 o
   8    6    5       672.88         6.81       730.34 o
   9    6    5      1120.91         6.15      1009.89 o
  10    6    5        86.12        87.98        11.20 o
  11    6    5       388.09        10.30       345.72 o
  12    6    5      1732.22         6.30      1706.64 o
  13    6    5       515.74        13.47       427.00 o
  14    6    5       198.25        15.29       236.29 o
 -17    7    5       273.24        16.81       166.50 o
 -16    7    5       159.01        32.49        17.49 o
 -15    7    5       310.82        14.59       213.45 o
 -14    7    5      2780.45         4.20      2741.56 o
 -13    7    5      1798.61         4.58      1614.18 o
 -12    7    5      1058.85         5.24      1023.62 o
 -11    7    5      4715.57         2.56      4799.78 o
 -10    7    5        24.40         5.06         3.17 o
  -9    7    5      3238.75         1.30      3211.11 o
  -8    7    5       120.12        14.44        56.06 o
  -7    7    5      4206.82         1.46      4451.72 o
  -6    7    5       699.60         4.33       555.99 o
  -5    7    5      1799.46         1.99      1700.49 o
  -4    7    5      2682.20         1.42      2488.37 o
  -3    7    5       118.59         8.64        92.46 o
  -2    7    5      2737.38         1.66      2906.15 o
  -1    7    5       348.57         4.41       370.80 o
   0    7    5      1379.38         2.46      1341.30 o
   1    7    5      6425.63         1.51      6051.99 o
   2    7    5       117.51        10.05       115.75 o
   3    7    5      3815.53         1.37      3770.46 o
   4    7    5       506.70         1.44       513.48 o
   5    7    5      2491.01         3.31      2382.92 o
   6    7    5       531.76         6.86       528.22 o
   7    7    5       456.25         8.18       537.78 o
   8    7    5       290.02        11.70       197.31 o
   9    7    5       780.08         9.49       648.60 o
  10    7    5       841.58         6.97       798.56 o
  11    7    5      1143.79         7.45       882.58 o
  12    7    5       318.62         9.42       333.51 o
  13    7    5       863.18         9.30       846.54 o
  14    7    5       244.30        20.07        60.10 o
 -17    8    5       302.76        12.53       299.63 o
 -16    8    5       428.90        11.16       247.37 o
 -15    8    5       907.21         7.84       805.60 o
 -14    8    5       168.22        27.46        19.34 o
 -13    8    5      1126.27         6.50       906.85 o
 -12    8    5        62.09        10.96        10.54 o
 -11    8    5        90.63        13.32         9.39 o
 -10    8    5      2243.92         1.61      2378.88 o
  -9    8    5       322.20         7.29       352.22 o
  -8    8    5       156.00        16.16       104.11 o
  -7    8    5      2510.01         2.19      2533.19 o
  -6    8    5      2959.36         2.04      2996.13 o
  -5    8    5       611.08         3.80       601.00 o
  -4    8    5        -3.88       669.77        43.24 o
  -3    8    5      2203.36         2.22      2317.87 o
  -2    8    5       504.45         4.75       438.03 o
  -1    8    5     14149.10         1.93     14135.00 o
   0    8    5      1195.78         2.69      1118.46 o
   1    8    5        69.22        37.09        38.69 o
   2    8    5      5194.08         1.61      5201.47 o
   3    8    5        40.58        29.92         2.61 o
   4    8    5      1211.04         1.82      1091.48 o
   5    8    5       257.28        10.43       274.38 o
   6    8    5      2829.18         3.31      2816.66 o
   7    8    5      1601.60         4.71      1618.18 o
   8    8    5       212.28        14.98       163.95 o
   9    8    5       258.24        13.18       196.14 o
  10    8    5       149.33        53.44         3.72 o
  11    8    5      1814.76         6.25      1722.42 o
  12    8    5       399.20        12.39       371.12 o
  13    8    5       160.78        29.59        10.76 o
 -17    9    5       188.24        24.80        98.12 o
 -16    9    5       345.59        14.98        84.67 o
 -15    9    5       187.69        25.10       200.81 o
 -14    9    5      1280.21         7.08      1092.58 o
 -13    9    5       489.74         9.49       337.15 o
 -12    9    5       401.60         3.80       433.53 o
 -11    9    5       117.07        11.63        41.31 o
 -10    9    5        54.76        33.99         4.32 o
  -9    9    5       783.44         6.00       612.42 o
  -8    9    5        51.41        70.73         1.20 o
  -7    9    5      3648.16         2.19      3671.44 o
  -6    9    5      1241.86         4.20      1058.36 o
  -5    9    5       699.60         3.17       675.88 o
  -4    9    5       685.92         5.76       460.49 o
  -3    9    5        66.42        27.56         5.61 o
  -2    9    5      3476.28         2.22      3681.49 o
  -1    9    5      3158.44         2.31      3168.08 o
   0    9    5        55.06        69.39         2.69 o
   1    9    5       441.42         4.75       459.07 o
   2    9    5      1075.84         2.76      1022.03 o
   3    9    5      4766.52         1.49      4730.03 o
   4    9    5       298.94         5.11       261.37 o
   5    9    5      1021.44         2.19       788.76 o
   6    9    5       927.81         5.90       985.30 o
   7    9    5       247.12        27.04         8.31 o
   8    9    5      1064.06         7.40       818.81 o
   9    9    5       241.80        13.18       181.36 o
  10    9    5       706.50         9.92       771.18 o
  11    9    5      1891.38         6.05      1763.21 o
  12    9    5       236.24        32.72         2.53 o
  13    9    5       331.60        14.44       306.26 o
 -16   10    5       207.07        19.89       140.66 o
 -15   10    5       641.61         8.53       673.73 o
 -14   10    5       156.25        21.90       177.80 o
 -13   10    5      1533.51         5.86      1369.35 o
 -12   10    5       114.49         8.82       106.84 o
 -11   10    5      1443.24         3.28      1317.15 o
 -10   10    5      4483.64         3.28      4468.32 o
  -9   10    5       111.51        30.69        28.80 o
  -8   10    5       139.71        19.62        15.22 o
  -7   10    5        57.46        56.40         0.53 o
  -6   10    5      3509.38         2.02      3578.69 o
  -5   10    5      4085.77         2.28      4117.83 o
  -4   10    5       651.78         6.00       616.94 o
  -3   10    5      1297.44         3.53      1286.07 o
  -2   10    5      1359.40         4.08      1088.20 o
  -1   10    5      3998.03         2.16      4050.08 o
   0   10    5       319.34         7.95       373.99 o
   1   10    5        85.75        31.70        54.95 o
   2   10    5      3098.04         2.50      3060.85 o
   3   10    5        25.81       114.49        10.65 o
   4   10    5       716.63         3.61       709.45 o
   5   10    5        57.61        15.92        45.00 o
   6   10    5       404.01         8.88       352.22 o
   7   10    5       232.56        25.40        91.51 o
   8   10    5       303.46        30.69        72.63 o
   9   10    5       814.53         8.24       753.80 o
  10   10    5       266.34        16.24       390.51 o
  11   10    5       311.88        15.13       320.63 o
  12   10    5      1056.25         9.18      1126.79 o
 -15   11    5       153.26        18.84       262.71 o
 -14   11    5      1872.29         5.95      1771.57 o
 -13   11    5       162.05        12.89       180.69 o
 -12   11    5      1564.20         5.24      1558.11 o
 -11   11    5       322.92        10.50       286.86 o
 -10   11    5       546.62         6.40       662.17 o
  -9   11    5       311.17         7.90       310.33 o
  -8   11    5      1481.48         3.53      1622.18 o
  -7   11    5      1466.12         3.13      1478.72 o
  -6   11    5       782.32         5.38       820.24 o
  -5   11    5       176.89         8.58       202.69 o
  -4   11    5      4296.80         2.62      4170.08 o
  -3   11    5       615.04         6.40       640.19 o
  -2   11    5      3238.75         2.89      3243.11 o
  -1   11    5      2004.35         3.39      1979.53 o
   0   11    5       482.68         6.50       475.18 o
   1   11    5      1937.76         3.24      2021.76 o
   2   11    5      2751.00         3.13      2810.51 o
   3   11    5      1889.64         2.50      1822.83 o
   4   11    5       367.49         4.16       352.22 o
   5   11    5      2622.46         1.88      2649.55 o
   6   11    5       834.63         2.31       719.19 o
   7   11    5       226.20        14.14       453.77 o
   8   11    5       904.81         7.73       755.62 o
   9   11    5       165.38        23.23        74.19 o
  10   11    5       983.45         8.29       876.68 o
  11   11    5       538.70        15.13       421.20 o
  12   11    5       213.16        15.21       221.26 o
 -15   12    5       542.89        15.05       552.48 o
 -14   12    5       372.49        18.06        65.34 o
 -13   12    5       169.78        24.80        57.55 o
 -12   12    5       141.13        31.70        28.71 o
 -11   12    5       133.63        19.80        35.56 o
 -10   12    5      1723.91        11.90      1843.40 o
  -9   12    5       114.70        24.01        39.83 o
  -8   12    5      2192.11         2.59      2305.93 o
  -7   12    5        73.79        19.45        67.50 o
  -6   12    5      1509.32         4.75      1256.54 o
  -5   12    5       292.07         7.73       298.48 o
  -4   12    5       182.25        21.16       125.57 o
  -3   12    5      1108.89         4.12      1308.74 o
  -2   12    5       283.92         8.88       289.39 o
  -1   12    5       901.80         4.62       967.18 o
   0   12    5       134.79        17.14       193.83 o
   1   12    5       718.78         5.57       686.69 o
   2   12    5      4595.48         2.53      4310.30 o
   3   12    5       491.95         4.37       396.75 o
   4   12    5      3054.77         1.99      2987.07 o
   5   12    5        80.46         8.35        82.85 o
   6   12    5      1305.38         2.22      1340.70 o
   7   12    5       341.88         9.18       186.30 o
   8   12    5       167.44        32.26        28.71 o
   9   12    5       165.89        30.14        26.71 o
  10   12    5       132.71        31.36        55.19 o
  11   12    5       638.07         9.06       844.61 o
 -14   13    5       957.28        15.44       771.64 o
 -13   13    5       357.97         9.67       380.75 o
 -12   13    5      1437.93        12.04      1218.67 o
 -11   13    5       221.12        38.32         5.89 o
 -10   13    5        86.68        25.40         9.24 o
  -9   13    5       806.56         4.28       882.08 o
  -8   13    5        30.91       104.45        21.21 o
  -7   13    5       176.09         9.00       143.03 o
  -6   13    5       367.87         7.84       215.14 o
  -5   13    5       227.41        17.64         9.85 o
  -4   13    5      2304.96         4.12      2198.24 o
  -3   13    5       199.94        10.89       172.11 o
  -2   13    5      2369.74         3.53      2535.69 o
  -1   13    5       753.50         5.38       889.48 o
   0   13    5      3808.12         2.72      4177.57 o
   1   13    5       296.53         6.20       453.41 o
   2   13    5        13.76        30.91        69.70 o
   3   13    5      2662.56         2.96      2742.43 o
   4   13    5       369.79         4.45       367.93 o
   5   13    5       188.79         6.92       192.22 o
   6   13    5       683.82         4.93       709.01 o
   7   13    5       105.27        14.29        16.54 o
   8   13    5       788.49         6.30       794.82 o
   9   13    5       112.57        34.22        52.16 o
  10   13    5       424.77        12.67       411.40 o
 -13   14    5       130.87        48.72         5.07 o
 -12   14    5       344.84        13.76       384.31 o
 -11   14    5       311.88        12.25       163.52 o
 -10   14    5      1316.96         5.43      1019.91 o
  -9   14    5       101.81        36.12        24.28 o
  -8   14    5      1252.45         4.75      1408.24 o
  -7   14    5       199.37        15.68       125.57 o
  -6   14    5      2160.39         4.12      2115.17 o
  -5   14    5       375.20        11.09       342.64 o
  -4   14    5       224.70        14.44       145.42 o
  -3   14    5       151.78        20.43        39.31 o
  -2   14    5       136.89        30.36         0.44 o
  -1   14    5       112.36        39.69        43.14 o
   0   14    5      1794.37         4.37      1854.08 o
   1   14    5       194.88        16.32       148.02 o
   2   14    5      1380.12         4.12      1307.55 o
   3   14    5       502.66         3.72       574.89 o
   4   14    5      1162.13         3.20      1244.24 o
   5   14    5       172.13        16.89        58.82 o
   6   14    5        49.98        24.30       147.62 o
   7   14    5        92.35        63.84        20.00 o
   8   14    5       142.32        48.58        16.81 o
   9   14    5       427.25        23.04         0.31 o
 -12   15    5       512.57        11.97       607.51 o
 -11   15    5        75.34        43.03         0.19 o
 -10   15    5       298.25        21.72        24.12 o
  -9   15    5        66.26        26.73        56.80 o
  -8   15    5       204.49        28.09       287.14 o
  -7   15    5       160.02        29.70        26.45 o
  -6   15    5      1066.68         6.05       972.34 o
  -5   15    5        93.12        51.12         1.69 o
  -4   15    5      2346.43         4.37      2372.42 o
  -3   15    5       140.66        40.45       137.15 o
  -2   15    5      1590.41         4.16      1709.38 o
  -1   15    5       743.65         8.12       695.84 o
   0   15    5       256.32        11.49       231.22 o
   1   15    5        82.63        36.97         5.53 o
   2   15    5        96.43        41.47        82.85 o
   3   15    5       262.12         9.80       285.18 o
   4   15    5        58.83        79.21        54.95 o
   5   15    5       185.23        40.70        47.25 o
   6   15    5      1517.88        12.04      1062.13 o
   7   15    5       341.51        30.69        12.04 o
   8   15    5       843.32        11.70       726.31 o
 -10   16    5       412.50        14.67       432.50 o
  -9   16    5       115.99        56.55        21.90 o
  -8   16    5      1413.76         5.20      1356.51 o
  -7   16    5        81.18        45.70         3.92 o
  -6   16    5       502.21        10.30       423.59 o
  -5   16    5       473.50        10.96       374.63 o
  -4   16    5       466.99        10.37       467.27 o
  -3   16    5       180.10        17.72       131.96 o
  -2   16    5       949.87         7.78       789.23 o
  -1   16    5       255.68        22.37        50.03 o
   0   16    5       802.02         7.40       738.42 o
   1   16    5       129.28        37.33        22.76 o
   2   16    5      2012.42        15.05      2147.28 o
   3   16    5       263.74        20.98        68.87 o
   4   16    5      1422.04         6.30      1245.99 o
   5   16    5       140.42        44.36        39.52 o
   6   16    5      1140.41        11.63      1064.29 o
   7   16    5        58.06       114.70         1.91 o
  -9   17    5        99.40        64.16        10.33 o
  -8   17    5       171.87        31.14       111.51 o
  -7   17    5       143.28        24.01        16.20 o
  -6   17    5       495.51        16.08       458.72 o
  -5   17    5       129.28        28.62         3.38 o
  -4   17    5      1032.98         6.05      1264.78 o
  -3   17    5       127.01        19.27        36.25 o
  -2   17    5      1044.58         6.92       878.15 o
  -1   17    5       151.78        33.29        42.27 o
   0   17    5      1976.69         5.90      1819.30 o
   1   17    5       166.15        25.40       101.76 o
   2   17    5       103.63        33.87        66.82 o
   3   17    5       110.88        27.46         7.70 o
   4   17    5       211.41        39.94        48.75 o
   5   17    5       156.75        36.97        74.05 o
  -6   18    5       318.98        18.40       143.03 o
  -5   18    5       184.42        31.14        16.00 o
  -4   18    5       236.85        14.75       212.72 o
  -3   18    5       213.45        23.52         0.01 o
  -2   18    5       312.58        15.76       208.63 o
  -1   18    5       219.63        29.81         3.26 o
   0   18    5      1168.96        28.62      1199.08 o
   1   18    5       216.38        35.28        48.75 o
   2   18    5      2343.53         5.48      2361.14 o
   3   18    5       219.93        24.70       201.05 o
 -18    0    6       377.91         9.36       403.05 o
 -16    0    6      2225.95         5.71      2123.56 o
 -14    0    6       151.78        28.41         3.79 o
 -12    0    6      5981.48         1.59      6108.82 o
 -10    0    6      6692.88         1.49      6618.78 o
  -8    0    6       320.77         6.50       173.20 o
  -6    0    6     37787.47         2.31     35010.53 o
  -4    0    6     18368.38         4.97     19020.51 o
  -2    0    6     10578.12         1.74     10938.52 o
   0    0    6     23854.80         2.25     22678.82 o
   2    0    6     11174.60         1.66     10864.15 o
   4    0    6      7096.38         1.74      6567.66 o
   6    0    6     15183.17         1.96     14913.48 o
   8    0    6      3007.43         2.59      2705.26 o
  10    0    6      2548.23         2.19      2625.73 o
  12    0    6       215.21        14.14         4.64 o
  14    0    6       207.36        34.34       111.16 o
 -19    1    6       173.45        37.33        55.07 o
 -18    1    6       332.33        12.82       182.47 o
 -17    1    6       133.63        19.27        55.69 o
 -16    1    6       742.56         4.93       810.30 o
 -15    1    6        95.84        33.18         1.71 o
 -14    1    6       687.49         5.02       760.18 o
 -13    1    6       362.52         5.48       450.95 o
 -12    1    6       657.92         4.28       628.51 o
 -11    1    6       183.87         5.86       210.07 o
 -10    1    6      1616.04         2.07      1621.51 o
  -9    1    6       419.02         3.17       381.07 o
  -8    1    6      6483.47         1.49      6953.06 o
  -7    1    6      1962.49         2.96      1574.50 o
  -6    1    6      2840.89         2.46      2317.87 o
  -5    1    6      3310.85         1.77      3214.87 o
  -4    1    6      3340.84         2.07      2987.07 o
  -3    1    6       653.31         2.59       561.47 o
  -2    1    6       158.51         6.45       222.49 o
  -1    1    6        69.56        30.14        73.05 o
   0    1    6     14949.95         1.64     14929.66 o
   1    1    6      3880.04         1.30      3718.77 o
   2    1    6      5222.95         1.23      5455.37 o
   3    1    6       862.01         2.56       857.17 o
   4    1    6      2060.25         3.50      1085.47 o
   5    1    6        93.32        16.89        66.28 o
   6    1    6       144.24         6.60       138.90 o
   7    1    6        87.80         8.07       107.69 o
   8    1    6       399.60         4.67       418.15 o
   9    1    6       272.91         5.02       342.64 o
  10    1    6      1735.56         2.43      1710.06 o
  11    1    6        98.01         7.40       116.64 o
  12    1    6       443.10         5.57       350.04 o
  13    1    6       251.86        30.03         6.38 o
  14    1    6       994.77        11.42       800.90 o
 -19    2    6        87.61        58.52         4.12 o
 -18    2    6       471.32        10.43       573.70 o
 -17    2    6       148.60        31.02         2.20 o
 -16    2    6      1863.65         7.62      2084.05 o
 -15    2    6        74.65        49.56        20.15 o
 -14    2    6      1505.44         3.61      1578.44 o
 -13    2    6       369.79         6.40       427.69 o
 -12    2    6      2030.40         3.10      1892.80 o
 -11    2    6       114.28        13.47       173.20 o
 -10    2    6       136.19        22.75        91.51 o
  -9    2    6       795.80         4.08       836.92 o
  -8    2    6       852.06         4.58       701.53 o
  -7    2    6       521.21         5.76       361.29 o
  -6    2    6     19246.01         1.32     17848.92 o
  -5    2    6       165.38         4.58        58.95 o
  -4    2    6      8125.22         1.28      7898.96 o
  -3    2    6        55.06        44.22         1.61 o
  -2    2    6      9914.18         0.96     10176.16 o
  -1    2    6      1238.34         1.90      1214.62 o
   0    2    6      1709.82         1.69      1720.35 o
   1    2    6       183.33         4.80       217.58 o
   2    2    6      1967.81         1.66      2128.90 o
   3    2    6      1248.92         2.31      1260.07 o
   4    2    6       154.26        13.54         3.50 o
   5    2    6      1921.95         1.82      1655.70 o
   6    2    6      5695.72         1.21      5780.62 o
   7    2    6        30.47        65.61         2.88 o
   8    2    6      1517.10         2.19      1457.14 o
   9    2    6        55.50        15.29        15.54 o
  10    2    6      2098.56         2.28      2117.45 o
  11    2    6        70.39        16.16        16.34 o
  12    2    6       964.72         6.97       972.86 o
  13    2    6       180.10        25.50        23.80 o
  14    2    6       177.16        55.50         0.37 o
 -19    3    6       179.02        31.36         0.33 o
 -18    3    6       230.43        17.22       178.25 o
 -17    3    6       127.69        15.52        80.75 o
 -16    3    6       417.38         8.53       398.40 o
 -15    3    6       121.00        26.63         4.89 o
 -14    3    6      1028.48         4.88      1008.83 o
 -13    3    6       211.41        10.18       192.22 o
 -12    3    6      1975.80         3.39      2215.36 o
 -11    3    6       500.42         7.40       388.55 o
 -10    3    6      7837.56         1.99      7755.34 o
  -9    3    6       126.56        20.25       100.43 o
  -8    3    6      5841.54         2.25      5262.58 o
  -7    3    6      1375.67         3.06      1309.34 o
  -6    3    6      8181.20         1.39      7873.95 o
  -5    3    6      2357.10         1.17      2499.95 o
  -4    3    6        81.54        10.11        81.80 o
  -3    3    6       104.86        26.42        28.45 o
  -2    3    6      1469.19         1.74      1531.42 o
  -1    3    6        40.20        45.29        15.41 o
   0    3    6      7320.51         0.92      7447.74 o
   1    3    6       100.80        20.43        33.71 o
   2    3    6     32924.10         1.54     32506.21 o
   3    3    6       537.31         1.96       566.98 o
   4    3    6      3206.96         3.31      2655.52 o
   5    3    6       767.29         4.75       741.57 o
   6    3    6      1112.89         4.71      1041.72 o
   7    3    6       106.50        27.46        44.56 o
   8    3    6       324.72         9.24       274.10 o
   9    3    6       114.92        24.30         9.19 o
  10    3    6      1397.26         5.15      1229.10 o
  11    3    6       168.22        19.98        26.71 o
  12    3    6      1022.08        10.76       904.36 o
  13    3    6       152.52        29.92         4.08 o
  14    3    6      1632.97        15.21      2012.09 o
 -18    4    6       652.80        21.81       574.50 o
 -17    4    6       143.52        28.73         7.02 o
 -16    4    6      2039.43         4.71      2106.04 o
 -15    4    6        66.91        57.00         2.12 o
 -14    4    6       256.96         9.00       270.55 o
 -13    4    6       111.94        41.09         9.65 o
 -12    4    6      3594.00         2.82      3688.52 o
 -11    4    6       -31.25       112.36         0.62 o
 -10    4    6       229.52        10.96       119.70 o
  -9    4    6      1229.90         3.50      1163.22 o
  -8    4    6       300.33         8.01       208.15 o
  -7    4    6      3089.14         2.19      2762.42 o
  -6    4    6      8721.69         1.37      8465.24 o
  -5    4    6       901.80         3.28       908.85 o
  -4    4    6     13202.01         1.37     13152.27 o
  -3    4    6       212.58         4.12       184.49 o
  -2    4    6      2918.16         1.44      3133.68 o
  -1    4    6      1007.43         1.80      1043.32 o
   0    4    6      6862.47         1.17      7015.35 o
   1    4    6      1127.62         1.80      1176.82 o
   2    4    6      4673.09         1.21      4542.81 o
   3    4    6      7218.20         1.80      7493.56 o
   4    4    6       181.71        20.79        65.34 o
   5    4    6       594.87         5.90       537.78 o
   6    4    6      5464.17         2.69      5236.17 o
   7    4    6      2454.21         4.00      2258.45 o
   8    4    6      1039.42         5.76       990.50 o
   9    4    6       406.83         8.53       321.81 o
  10    4    6      3252.42         3.72      3197.98 o
  11    4    6       213.74        10.89       222.00 o
  12    4    6       206.78        22.18       115.92 o
  13    4    6        88.74        27.25        19.78 o
  14    4    6       111.30        82.45         0.42 o
 -18    5    6       644.65        24.21       623.13 o
 -17    5    6       447.32         8.94       510.48 o
 -16    5    6       234.40        13.32       114.15 o
 -15    5    6       165.12        20.98        63.88 o
 -14    5    6       172.66        31.36        25.94 o
 -13    5    6       429.32         7.34       448.84 o
 -12    5    6       170.56        16.08       143.43 o
 -11    5    6       411.28         9.24       397.74 o
 -10    5    6      2820.67         2.89      2853.70 o
  -9    5    6       183.06        17.14        79.86 o
  -8    5    6       795.80         4.49       835.97 o
  -7    5    6       297.56        10.43       209.83 o
  -6    5    6      4184.80         1.90      3907.99 o
  -5    5    6      2681.17         1.49      2807.00 o
  -4    5    6        39.56        68.89         0.31 o
  -3    5    6      3404.72         1.37      3332.38 o
  -2    5    6       578.40         1.93       582.86 o
  -1    5    6      2656.37         1.56      2740.70 o
   0    5    6      7044.24         1.23      7044.52 o
   1    5    6      2061.16         1.77      2103.00 o
   2    5    6     10030.02         0.96     10037.94 o
   3    5    6      1280.92         3.17      1294.40 o
   4    5    6      4464.91         2.79      4369.22 o
   5    5    6       304.85         8.88       259.23 o
   6    5    6       631.01         7.73       463.70 o
   7    5    6       190.44        21.53        11.03 o
   8    5    6       106.30        42.38        35.26 o
   9    5    6       336.72         9.92       387.57 o
  10    5    6      1664.64         6.15      1712.81 o
  11    5    6       204.49        13.76        53.85 o
  12    5    6       177.42        11.49       176.92 o
  13    5    6       239.94        12.96       252.34 o
  14    5    6       708.09        11.36       703.29 o
 -18    6    6       755.15        10.05       609.56 o
 -17    6    6       215.21        16.32       106.15 o
 -16    6    6       861.42         7.18      1029.99 o
 -15    6    6       295.15        10.56       250.76 o
 -14    6    6      1016.33         6.15       779.48 o
 -13    6    6      1911.44         4.24      1898.57 o
 -12    6    6       951.11         5.57       917.36 o
 -11    6    6       630.51         6.66       619.41 o
 -10    6    6       347.08         7.84       468.71 o
  -9    6    6      5622.00         1.99      5714.07 o
  -8    6    6       108.37        23.14        19.12 o
  -7    6    6      1122.25         1.04      1173.41 o
  -6    6    6     10506.25         1.72      9988.22 o
  -5    6    6       961.00         1.96      1020.44 o
  -4    6    6      6733.84         1.37      6535.49 o
  -3    6    6      1392.04         1.21      1318.35 o
  -2    6    6        44.76        54.46         6.01 o
  -1    6    6       617.03         3.17       653.68 o
   0    6    6      6522.18         1.51      6504.72 o
   1    6    6      1213.13         2.43      1158.71 o
   2    6    6       445.63         3.20       483.16 o
   3    6    6      5921.30         0.90      6050.70 o
   4    6    6       140.42        13.32       133.30 o
   5    6    6       109.20        34.69        10.59 o
   6    6    6      3736.88         3.13      3584.64 o
   7    6    6       766.74         8.24       479.53 o
   8    6    6      5158.11         3.84      4992.17 o
   9    6    6       367.49        12.74       377.85 o
  10    6    6      1856.75         6.55      1657.05 o
  11    6    6       289.34        14.29       110.11 o
  12    6    6       476.55         9.24       519.12 o
  13    6    6       680.17         9.49       605.07 o
 -17    7    6       277.22        13.03       200.81 o
 -16    7    6       142.56        29.27        69.97 o
 -15    7    6       226.20        19.01       254.19 o
 -14    7    6       286.62        18.66        43.24 o
 -13    7    6      1762.32         4.28      1887.04 o
 -12    7    6      1437.93         5.06      1480.00 o
 -11    7    6       162.56        22.85        38.38 o
 -10    7    6       370.95         7.67       413.08 o
  -9    7    6       137.59        34.34       110.11 o
  -8    7    6      1338.10         4.54      1159.27 o
  -7    7    6       762.31         2.10       756.99 o
  -6    7    6      4467.59         1.30      4328.80 o
  -5    7    6      3589.21         1.42      3585.63 o
  -4    7    6       112.15         7.08         5.93 o
  -3    7    6      1390.54         2.86      1397.70 o
  -2    7    6       473.50         4.45       503.76 o
  -1    7    6      4182.21         1.64      4265.82 o
   0    7    6      2304.96         2.02      2589.36 o
   1    7    6       525.33         3.96       512.73 o
   2    7    6      2478.05         1.77      2631.67 o
   3    7    6       218.45         3.57       244.77 o
   4    7    6       384.94         8.12       505.63 o
   5    7    6      1950.99         3.61      1828.49 o
   6    7    6       708.62         8.18       829.75 o
   7    7    6      1739.72         4.88      1634.21 o
   8    7    6       852.06         6.92       825.94 o
   9    7    6       293.78        16.73       385.61 o
  10    7    6       637.06         9.36       526.70 o
  11    7    6       497.29        10.11       596.54 o
  12    7    6       497.29        13.62       362.23 o
  13    7    6       159.77        30.69        26.62 o
 -17    8    6       174.50        23.52        83.60 o
 -16    8    6       453.69        13.03       561.86 o
 -15    8    6       285.95        10.56       236.04 o
 -14    8    6       916.88         7.67       756.99 o
 -13    8    6       502.21         7.78       388.87 o
 -12    8    6       190.99        12.53       117.18 o
 -11    8    6       434.31         7.24       312.38 o
 -10    8    6       128.37        43.03        60.48 o
  -9    8    6       454.54         1.08       448.14 o
  -8    8    6      1444.76         1.77      1619.51 o
  -7    8    6       175.56        11.83        95.67 o
  -6    8    6      2563.40         1.69      2476.82 o
  -5    8    6      2510.01         1.82      2659.79 o
  -4    8    6      7696.55         1.69      7610.15 o
  -3    8    6       688.54         3.88       586.07 o
  -2    8    6       405.22         5.52       375.60 o
  -1    8    6      1173.75         3.20      1340.09 o
   0    8    6      5317.33         1.99      5243.37 o
   1    8    6      2225.01         2.40      2219.26 o
   2    8    6        71.91        27.25        26.45 o
   3    8    6      1392.78         2.02      1205.40 o
   4    8    6       171.35        11.97       191.99 o
   5    8    6       160.53        16.73        84.21 o
   6    8    6      1302.49         4.93      1057.82 o
   7    8    6       257.60        11.22       231.22 o
   8    8    6      1474.56         6.60      1326.78 o
   9    8    6       684.87         9.30       509.36 o
  10    8    6      1534.29         6.05      1729.99 o
  11    8    6       283.59        14.52       178.47 o
  12    8    6       217.86        18.58       144.42 o
  13    8    6       352.69        19.36       125.01 o
 -17    9    6       729.54         9.80       687.13 o
 -16    9    6       227.71        15.21        53.36 o
 -15    9    6       443.94        13.76       246.84 o
 -14    9    6       211.99        33.18        96.81 o
 -13    9    6       637.06         9.49       458.36 o
 -12    9    6       910.83         7.34       829.28 o
 -11    9    6        83.17        44.09         2.01 o
 -10    9    6      2891.21         1.49      2977.12 o
  -9    9    6       187.14         6.20        72.35 o
  -8    9    6        85.19        22.18         6.51 o
  -7    9    6       145.44        15.44         1.29 o
  -6    9    6      1695.79         2.37      1813.65 o
  -5    9    6      5257.70         1.51      5368.85 o
  -4    9    6       138.53        32.04        33.80 o
  -3    9    6       487.08         6.20       418.15 o
  -2    9    6       879.72         3.61       869.83 o
  -1    9    6      4430.23         1.82      4489.38 o
   0    9    6      8656.44         1.93      8386.18 o
   1    9    6        33.41        98.60        11.03 o
   2    9    6       664.09         3.84       691.04 o
   3    9    6        33.76        40.20        19.71 o
   4    9    6      3803.19         1.37      3814.32 o
   5    9    6       515.29         5.38       535.86 o
   6    9    6       400.00         8.29       518.37 o
   7    9    6      1215.92         5.81      1062.67 o
   8    9    6       217.56        34.69         0.10 o
   9    9    6      1301.04        23.62      1234.33 o
  10    9    6       458.82        10.24       596.94 o
  11    9    6       257.60        22.85       128.37 o
  12    9    6      1024.00        10.30       777.17 o
 -16   10    6       160.02        15.21       210.31 o
 -15   10    6       210.25        28.84       186.52 o
 -14   10    6       516.65         9.12       438.03 o
 -13   10    6       975.94         6.05      1202.53 o
 -12   10    6       310.46        15.68       175.60 o
 -11   10    6        35.64       116.64         5.53 o
 -10   10    6      1698.26         1.69      1618.84 o
  -9   10    6      6983.94         1.56      7202.49 o
  -8   10    6       160.28        11.22       117.54 o
  -7   10    6       154.75         9.73       122.80 o
  -6   10    6      1564.99         2.82      1412.60 o
  -5   10    6       895.80         5.24       747.45 o
  -4   10    6      1743.90         3.39      1596.26 o
  -3   10    6       658.95         5.20       555.21 o
  -2   10    6       785.12         4.80       709.89 o
  -1   10    6      1535.86         3.50      1599.57 o
   0   10    6       202.49        10.50       215.63 o
   1   10    6       135.96        22.18        37.46 o
   2   10    6       348.94         6.66       311.79 o
   3   10    6      7209.71         1.39      7291.33 o
   4   10    6        62.09        14.90         1.63 o
   5   10    6       477.86         6.25       489.74 o
   6   10    6       511.66         9.55       320.33 o
   7   10    6       211.70        15.29       205.06 o
   8   10    6      1897.47         6.05      1647.63 o
   9   10    6       379.47         9.06       393.79 o
  10   10    6       223.50        12.25       256.30 o
  11   10    6       157.00        19.18       268.65 o
  12   10    6       215.80        13.40        18.62 o
 -15   11    6       831.75         8.82       973.89 o
 -14   11    6       109.83        42.77        14.45 o
 -13   11    6       177.69        21.34       209.83 o
 -12   11    6       959.76         8.53       926.41 o
 -11   11    6       954.19         2.37       917.36 o
 -10   11    6       273.24         4.84       250.76 o
  -9   11    6        50.55        44.22         3.89 o
  -8   11    6       527.62         4.20       437.33 o
  -7   11    6       685.39         3.46       785.51 o
  -6   11    6      3657.83         2.37      3907.99 o
  -5   11    6      1130.98         4.04      1068.62 o
  -4   11    6        94.87        49.70         2.50 o
  -3   11    6       975.31         4.45       875.21 o
  -2   11    6        90.06        32.83         3.53 o
  -1   11    6      1045.88         4.20       946.69 o
   0   11    6      1964.26         3.53      1889.92 o
   1   11    6       187.14        14.98        75.77 o
   2   11    6      1064.06         4.28      1040.65 o
   3   11    6       137.83         8.12       117.54 o
   4   11    6      1411.50         2.37      1363.23 o
   5   11    6      1720.59         1.25      1681.42 o
   6   11    6       145.93        20.98       123.17 o
   7   11    6       900.60         6.71       824.04 o
   8   11    6       436.39        18.75       475.54 o
   9   11    6       598.78         9.18       611.19 o
  10   11    6       352.69        21.44       348.80 o
  11   11    6       200.22        21.07       552.09 o
 -15   12    6       211.41        18.40       148.23 o
 -14   12    6       629.51         9.67       696.28 o
 -13   12    6       285.27         9.49       321.52 o
 -12   12    6       147.38        16.73        11.64 o
 -11   12    6       503.55        10.50       385.61 o
 -10   12    6       523.49         4.45       586.07 o
  -9   12    6      3082.47         2.66      3268.62 o
  -8   12    6      1515.54         3.28      1620.84 o
  -7   12    6       541.03         5.24       633.51 o
  -6   12    6       891.02         4.08       917.86 o
  -5   12    6      2592.85         2.86      2738.10 o
  -4   12    6      2307.84         3.28      2246.66 o
  -3   12    6       390.46         6.10       473.38 o
  -2   12    6       199.94        11.29       219.29 o
  -1   12    6      1182.67         4.20      1172.28 o
   0   12    6       336.36         7.84       332.90 o
   1   12    6      6054.40         2.28      6439.43 o
   2   12    6        28.94       118.81         0.06 o
   3   12    6      3256.98         2.53      3147.60 o
   4   12    6        53.29        17.72        56.68 o
   5   12    6       334.52         3.46       342.64 o
   6   12    6       181.71         9.67       190.85 o
   7   12    6        93.90        46.10        70.95 o
   8   12    6      1168.96         5.11      1384.10 o
   9   12    6        97.02        15.37       126.50 o
  10   12    6       314.71        27.77       428.37 o
 -14   13    6       202.21        26.73        15.28 o
 -13   13    6       693.80        10.56       518.75 o
 -12   13    6       135.02        28.73        52.52 o
 -11   13    6       117.94        17.31         0.88 o
 -10   13    6      1309.72         4.12       952.30 o
  -9   13    6       119.90        23.62       115.39 o
  -8   13    6        62.73        48.86         3.57 o
  -7   13    6      1583.24         4.04      1344.34 o
  -6   13    6       115.99        29.05        35.07 o
  -5   13    6      1960.72         3.53      1910.86 o
  -4   13    6       122.32        29.92        33.61 o
  -3   13    6      1003.62         4.54      1050.29 o
  -2   13    6       123.43        35.16        46.57 o
  -1   13    6      4377.15         2.86      4538.35 o
   0   13    6      1748.08         3.72      1763.21 o
   1   13    6       393.23         6.35       476.99 o
   2   13    6       201.92        21.25        42.27 o
   4   13    6       139.00        16.73        29.43 o
   5   13    6       856.73         2.69       821.66 o
   6   13    6        39.06        67.73        13.52 o
   7   13    6       780.64         4.62       865.44 o
   8   13    6       211.41        36.12       111.16 o
   9   13    6      1353.50        10.96      1157.01 o
 -13   14    6       226.80        20.98       174.29 o
 -12   14    6       129.73        26.94        16.94 o
 -11   14    6       443.10        15.60       257.63 o
 -10   14    6        50.13       131.10       100.93 o
  -9   14    6      1184.74         4.45      1293.21 o
  -8   14    6       830.02         5.15       995.20 o
  -7   14    6      1380.87         4.20      1543.11 o
  -6   14    6       612.56         6.40       552.48 o
  -5   14    6       614.05         6.81       568.95 o
  -4   14    6       334.16         9.86       239.36 o
  -3   14    6       139.48        20.70        35.26 o
  -2   14    6       252.17         8.24       268.65 o
  -1   14    6       360.24         7.73       464.06 o
   0   14    6       325.80         9.73       178.25 o
   1   14    6       812.82         7.29       721.86 o
   2   14    6       681.73         5.15       735.27 o
   3   14    6      1603.20         5.57      1421.33 o
   4   14    6       143.28        16.56       110.98 o
   5   14    6       452.84        13.84       533.18 o
   6   14    6       250.59        38.19         1.02 o
   7   14    6       179.56        53.58         3.32 o
   8   14    6       460.96        20.07       427.34 o
   9   14    6       241.49        27.88       152.49 o
 -12   15    6       214.92        31.14        25.36 o
 -11   15    6       213.45        15.37       168.43 o
 -10   15    6       256.00        20.70       153.52 o
  -9   15    6       173.45        22.85        27.92 o
  -8   15    6       213.16        17.06       126.13 o
  -7   15    6      1208.95         5.95       999.91 o
  -6   15    6       189.89         9.18       259.23 o
  -5   15    6      2011.52         4.08      2207.57 o
  -4   15    6       180.63        22.37         8.50 o
  -3   15    6      2777.29         3.92      2719.06 o
  -2   15    6       266.67        18.23        25.11 o
  -1   15    6      1096.27         6.97      1072.41 o
   0   15    6       214.92        11.09       155.78 o
   1   15    6       163.84        12.32       185.84 o
   2   15    6       106.50        48.30         0.76 o
   3   15    6       125.89        32.95        26.11 o
   4   15    6       459.67        13.91       488.27 o
   5   15    6       521.67        10.05       625.61 o
   6   15    6       216.09        33.52        76.49 o
   7   15    6       777.85         9.80       898.89 o
 -10   16    6       184.69        18.84        43.24 o
  -9   16    6      1466.12         7.18      1341.30 o
  -8   16    6       268.63        34.93        44.45 o
  -7   16    6       700.66         5.71       806.54 o
  -6   16    6       163.33        26.42        64.94 o
  -5   16    6       457.96         6.71       649.45 o
  -4   16    6       140.19        24.60        66.69 o
  -3   16    6       121.88        40.83        55.93 o
  -2   16    6       133.86        47.61         2.94 o
  -1   16    6       845.06         6.86      1031.05 o
   0   16    6       207.36        10.89        51.09 o
   1   16    6       801.46         6.92       744.73 o
   2   16    6       175.83        29.59       110.11 o
   3   16    6      1149.89         5.90      1152.51 o
   4   16    6       166.41        37.45        13.34 o
   5   16    6       942.49        13.69       597.75 o
   6   16    6       343.36        31.25       115.75 o
  -8   17    6       199.94        18.15         0.17 o
  -7   17    6       245.55         7.84       283.79 o
  -6   17    6        98.21        30.80        30.70 o
  -5   17    6      1211.04         5.95       823.09 o
  -4   17    6       162.82        15.68        57.55 o
  -3   17    6      1053.00         6.40      1084.38 o
  -2   17    6        78.68        82.08         0.19 o
  -1   17    6       327.61        11.56       442.54 o
   0   17    6       961.62         8.41       798.09 o
   1   17    6       221.12        13.32       117.36 o
   2   17    6       102.62        18.84        34.77 o
   3   17    6       198.81        45.29       286.02 o
   4   17    6       167.96        48.02        14.83 o
  -6   18    6       163.58        16.16       236.54 o
  -5   18    6       189.34        15.60       145.82 o
  -4   18    6       274.23        19.89        44.89 o
  -3   18    6        89.30        50.27         1.80 o
  -2   18    6       104.04        49.28        26.54 o
  -1   18    6      1008.70         9.12       957.42 o
   0   18    6       148.35        30.25         0.26 o
   1   18    6      1713.96         7.90      1794.65 o
 -17    0    7      1439.44         9.73       782.26 o
 -15    0    7      2598.96         2.22      2567.49 o
 -13    0    7       529.46         5.66       601.81 o
 -11    0    7      1160.08         2.50      1124.01 o
  -9    0    7      4340.17         3.03      4376.89 o
  -7    0    7      3430.44         2.07      2968.09 o
  -5    0    7      9894.28         2.37      9092.14 o
  -3    0    7      5861.43         1.42      6013.39 o
  -1    0    7      8604.42         1.00      8649.11 o
   1    0    7        92.93        29.59         7.93 o
   3    0    7        77.62        38.94         2.10 o
   5    0    7      1301.04         3.28       239.36 o
   7    0    7      4613.13         2.19      4368.13 o
   9    0    7      2358.07         4.84      2551.56 o
  11    0    7       140.42        52.85         3.53 o
  13    0    7       247.75        28.52        29.97 o
 -19    1    7       736.04        11.09       527.46 o
 -18    1    7       241.49        13.62        84.36 o
 -17    1    7       293.78        13.76       223.98 o
 -16    1    7       183.06        12.46       166.08 o
 -15    1    7       518.93         6.45       449.89 o
 -14    1    7       104.86        22.47       122.43 o
 -13    1    7       280.90         5.15       291.09 o
 -12    1    7        89.49        25.50         1.78 o
 -11    1    7      3216.02         1.69      3210.17 o
 -10    1    7      1316.96         1.99      1135.14 o
  -9    1    7      2014.21         1.51      2069.71 o
  -8    1    7      1277.35         3.42      1313.54 o
  -7    1    7     26771.50         3.39     25503.13 o
  -6    1    7      2373.64         2.46      2333.05 o
  -5    1    7       326.16         9.67       400.06 o
  -4    1    7       102.01        16.40        68.05 o
  -3    1    7        93.32        24.90        13.77 o
  -2    1    7       150.55         7.78        90.72 o
  -1    1    7      5150.93         1.04      5201.47 o
   0    1    7        80.10        30.47        33.90 o
   1    1    7      3936.31         1.30      4252.85 o
   2    1    7      4744.45         1.21      4551.75 o
   3    1    7      4725.19         1.56      4759.70 o
   4    1    7       967.21         2.82       832.14 o
   5    1    7       904.81         3.24       801.37 o
   6    1    7        84.46        12.46        53.60 o
   7    1    7        60.06        12.04        42.81 o
   8    1    7       190.72         4.88       189.93 o
   9    1    7       458.82         3.61       519.50 o
  10    1    7        99.20         7.78       140.66 o
  11    1    7       786.24         7.51       721.41 o
  12    1    7       113.00        13.18        89.30 o
  13    1    7       669.26        11.42       578.87 o
  14    1    7       146.65        41.86         2.17 o
 -19    2    7       816.82        10.24       688.43 o
 -18    2    7       259.21        22.85        29.25 o
 -17    2    7       249.01        10.96       272.73 o
 -16    2    7       115.35        12.67        42.38 o
 -15    2    7      3421.08         2.89      3788.79 o
 -14    2    7       142.56        10.89       114.68 o
 -13    2    7       199.66         7.45       211.51 o
 -12    2    7        92.35        19.80         7.07 o
 -11    2    7       321.48         7.62       409.72 o
 -10    2    7       534.07         6.20       393.13 o
  -9    2    7      5369.96         2.16      5338.55 o
  -8    2    7       762.31         4.93       647.34 o
  -7    2    7       446.48         4.97       337.76 o
  -6    2    7       103.84        22.00         0.40 o
  -5    2    7      9890.30         1.44      9951.83 o
  -4    2    7       612.56         2.99       570.93 o
  -3    2    7      3546.20         1.49      3696.58 o
  -2    2    7      1263.09         2.19      1113.48 o
  -1    2    7     12232.36         1.28     12193.97 o
   0    2    7       509.40         3.24       462.99 o
   1    2    7       350.44         3.96       279.62 o
   2    2    7        66.26        21.44        37.36 o
   3    2    7      9712.10         1.17      9720.20 o
   4    2    7       115.78        15.13        21.82 o
   5    2    7       688.01         3.96       276.85 o
   6    2    7        37.82         5.71        89.62 o
   7    2    7     10440.75         0.83     10831.37 o
   8    2    7        30.14       104.65         5.07 o
   9    2    7      3514.12         2.99      3485.18 o
  10    2    7       137.36        30.80        15.54 o
  11    2    7      2120.60         4.88      2245.87 o
  12    2    7       163.07        18.58       151.06 o
  13    2    7       107.95        45.02         1.67 o
  14    2    7       173.45        35.64        44.89 o
 -19    3    7       363.28        14.75       320.92 o
 -18    3    7       204.78        11.90       187.66 o
 -17    3    7       151.29        16.40        28.10 o
 -16    3    7       231.04        10.82       152.08 o
 -15    3    7       211.12         9.86       212.24 o
 -14    3    7       677.04         6.71       697.59 o
 -13    3    7      1577.68         4.00      1557.45 o
 -12    3    7       247.75         8.07       255.77 o
 -11    3    7      4037.33         2.46      4044.82 o
 -10    3    7       234.09        20.88       146.62 o
  -9    3    7     11620.84         1.93     11393.58 o
  -8    3    7      1460.77         3.57      1224.45 o
  -7    3    7      7759.85         1.93      7702.92 o
  -6    3    7       392.44         2.99       316.78 o
  -5    3    7      1518.66         1.82      1277.18 o
  -4    3    7       521.67         3.69       533.56 o
  -3    3    7       347.08         4.58       363.81 o
  -2    3    7      1639.44         1.85      1538.55 o
  -1    3    7     14046.99         1.23     13666.30 o
   0    3    7       284.60         4.84       237.05 o
   1    3    7      8587.73         1.56      8806.96 o
   2    3    7       845.65         2.46       766.59 o
   3    3    7      7082.91         1.10      7188.44 o
   4    3    7       898.80         4.24       890.96 o
   5    3    7       164.35        20.34        48.86 o
   6    3    7       127.24        28.41        81.95 o
   7    3    7       130.42        27.46       143.03 o
   8    3    7       864.36         5.95       809.36 o
   9    3    7       408.04         9.67       261.37 o
  10    3    7       232.56        10.18       249.19 o
  11    3    7      1237.63        12.04      1203.68 o
  12    3    7       337.09        14.14       206.48 o
  13    3    7      1264.51        11.56      1232.00 o
 -18    4    7       143.28        19.71       103.10 o
 -17    4    7       673.40        23.33       750.62 o
 -16    4    7       117.72        27.67        37.66 o
 -15    4    7      1521.00         4.54      1436.35 o
 -14    4    7       257.28        12.25       276.85 o
 -13    4    7      1105.56         5.29       965.64 o
 -12    4    7       324.00         8.07       281.00 o
 -11    4    7      2542.18         3.17      2486.72 o
 -10    4    7       174.77        14.82       149.64 o
  -9    4    7      1725.57         3.65      1708.69 o
  -8    4    7      1461.53         3.69      1229.10 o
  -7    4    7      2469.10         2.50      2236.46 o
  -6    4    7      2406.88         2.46      2088.59 o
  -5    4    7      8085.61         1.74      7787.47 o
  -4    4    7        68.89        20.70         0.91 o
  -3    4    7      6223.63         1.30      6416.85 o
  -2    4    7       352.31         4.04       363.81 o
  -1    4    7      5976.84         1.39      6014.67 o
   0    4    7      1753.93         1.69      1734.81 o
   1    4    7       663.58         2.76       647.76 o
   2    4    7       148.35         5.43       163.95 o
   3    4    7      2535.12         2.69      2365.16 o
   4    4    7      3038.21         2.89      2796.48 o
   5    4    7      1416.77         4.84      1067.54 o
   6    4    7       728.46         6.66       621.89 o
   7    4    7      4501.07         3.46      4323.36 o
   8    4    7       111.30        36.84        25.86 o
   9    4    7      1946.57         4.97      2015.06 o
  10    4    7       224.10        11.70       236.29 o
  11    4    7       545.69         8.47       563.83 o
  12    4    7       220.52        21.72       126.87 o
  13    4    7        57.46        53.73        22.36 o
 -18    5    7       186.87        18.15         0.65 o
 -17    5    7       393.23        39.31       548.20 o
 -16    5    7       804.86         8.29       669.44 o
 -15    5    7        81.90        46.10        19.63 o
 -14    5    7       604.18         7.62       621.06 o
 -13    5    7        51.27        74.13        21.90 o
 -12    5    7      1182.67         4.88      1339.48 o
 -11    5    7      4316.49         2.69      4587.58 o
 -10    5    7      1686.74         4.28      1714.86 o
  -9    5    7      6302.77         2.31      6434.11 o
  -8    5    7      1225.00         4.33      1069.70 o
  -7    5    7      4173.16         2.31      4031.13 o
  -6    5    7       156.00        16.16       119.70 o
  -5    5    7       101.81         8.24       126.31 o
  -4    5    7       709.69         2.59       766.59 o
  -3    5    7       303.46         4.71       370.80 o
  -2    5    7      1850.72         1.54      1804.49 o
  -1    5    7      2688.42         1.54      2716.47 o
   0    5    7       176.36         8.47       185.17 o
   1    5    7       984.08         2.72      1057.82 o
   2    5    7       226.50         4.49       223.73 o
   3    5    7      9028.80         2.16      9139.59 o
   4    5    7       108.78        17.64        67.64 o
   5    5    7      1126.27         4.37      1039.05 o
   6    5    7       372.88         8.58       419.84 o
   7    5    7        93.12        34.69        16.40 o
   8    5    7       929.64         6.92       871.78 o
   9    5    7       124.99        40.83        25.86 o
  10    5    7       183.87        29.27        21.51 o
  11    5    7       226.80        15.68       200.58 o
  12    5    7       359.48        12.89       272.73 o
  13    5    7       720.92         8.07       660.90 o
 -18    6    7       249.01        17.06       106.67 o
 -17    6    7       615.04        27.77       603.84 o
 -16    6    7       124.77        41.09        20.37 o
 -15    6    7      1305.38         7.18       989.46 o
 -14    6    7       200.79        19.36        16.14 o
 -13    6    7       280.56        13.47       160.36 o
 -12    6    7       768.95         6.05       754.71 o
 -11    6    7       397.60         8.01       422.56 o
 -10    6    7       967.21         5.62       980.62 o
  -9    6    7      1899.22         3.80      2000.22 o
  -8    6    7      2468.10         3.13      2434.95 o
  -7    6    7      4149.94         2.62      3679.48 o
  -6    6    7        64.32        40.83         4.12 o
  -5    6    7      2656.37         1.64      2777.24 o
  -4    6    7       157.75         7.18       109.25 o
  -3    6    7      3364.00         1.69      3773.51 o
  -2    6    7      2797.35         1.80      2775.49 o
  -1    6    7      3303.95         1.61      3419.97 o
   0    6    7      2944.15         1.96      3109.61 o
   1    6    7       914.46         2.96       937.03 o
   2    6    7       810.54         2.79       756.08 o
   3    6    7      1818.17         3.84      1689.58 o
   4    6    7      2152.96         3.65      1979.53 o
   5    6    7      1478.40         5.11      1237.82 o
   6    6    7       272.58        13.03       237.05 o
   7    6    7      3452.74         3.92      3202.67 o
   8    6    7       133.86        38.19        80.75 o
   9    6    7      2490.01         5.20      2046.41 o
  10    6    7       632.52         9.18       676.31 o
  11    6    7       807.13         9.42       875.21 o
  12    6    7       290.70        13.62       291.37 o
  13    6    7       120.56        42.38         1.96 o
 -18    7    7       143.76        33.29        93.74 o
 -17    7    7       153.51        26.01         8.74 o
 -16    7    7       213.16        11.42       349.11 o
 -15    7    7       125.22        26.42        11.64 o
 -14    7    7       309.41        17.22        99.93 o
 -13    7    7       101.61        38.81        14.14 o
 -12    7    7        66.59        70.90        13.16 o
 -11    7    7       844.48         5.52       851.36 o
 -10    7    7       243.05        10.56       219.29 o
  -9    7    7      5043.84         2.50      5096.87 o
  -8    7    7      1450.09         3.39      1247.16 o
  -7    7    7      3189.99         1.49      3080.13 o
  -6    7    7       340.03         4.00       378.17 o
  -5    7    7       823.69         2.72       821.66 o
  -4    7    7      4430.23         1.61      4477.18 o
  -3    7    7       107.74        21.62        46.24 o
  -2    7    7      2269.57         2.19      2245.87 o
  -1    7    7      3616.82         1.96      3467.60 o
   0    7    7       766.74         4.71       810.78 o
   1    7    7      7116.61         1.72      6995.94 o
   2    7    7      1024.64         2.43       964.10 o
   3    7    7       105.27        23.23       152.08 o
   4    7    7       215.80        11.70       176.92 o
   5    7    7       746.38         6.55       550.53 o
   6    7    7      1304.65         4.49      1147.46 o
   7    7    7       589.03         6.66       528.60 o
   8    7    7      1136.36         7.45      1180.80 o
   9    7    7       256.32        11.09       273.28 o
  10    7    7       301.02        14.06       266.21 o
  11    7    7       355.32        13.69       244.51 o
  12    7    7       262.76        20.34       192.68 o
 -17    8    7       276.22        15.68       305.39 o
 -16    8    7       152.52        26.83        60.48 o
 -15    8    7       591.46         7.95       667.30 o
 -14    8    7       136.66        32.49        52.64 o
 -13    8    7       915.67         8.01       769.34 o
 -12    8    7      3054.77         4.16      2975.31 o
 -11    8    7       219.04        23.23       159.53 o
 -10    8    7       151.78        37.58        43.35 o
  -9    8    7       573.12         5.62       554.43 o
  -8    8    7      5079.41         1.02      5098.06 o
  -7    8    7      3150.58         1.66      2918.66 o
  -6    8    7       984.08         2.72      1020.97 o
  -5    8    7      1486.87         2.07      1437.61 o
  -4    8    7        90.63        25.10        49.79 o
  -3    8    7      6822.76         1.88      6618.78 o
  -2    8    7       150.55        21.44        11.81 o
  -1    8    7       664.61         4.45       561.86 o
   0    8    7      3255.84         2.31      3273.36 o
   1    8    7       143.52        21.44        43.57 o
   2    8    7        59.14        16.24        12.27 o
   3    8    7       249.64         6.97        94.22 o
   4    8    7      1511.65         3.96      1579.10 o
   5    8    7      1085.70         4.84      1029.99 o
   6    8    7        90.82        59.44        72.49 o
   7    8    7       564.06        17.89       620.23 o
   8    8    7        60.22        68.23         0.06 o
   9    8    7       713.96        11.09       916.36 o
  10    8    7       720.92         8.58       598.56 o
  11    8    7       459.24        10.69       398.40 o
  12    8    7       171.87        18.58       159.32 o
 -17    9    7       466.99        11.56       527.46 o
 -16    9    7       474.80        10.69       428.37 o
 -15    9    7       196.56        26.42         0.23 o
 -14    9    7       361.00        17.56        86.20 o
 -13    9    7        65.12        71.57        82.10 o
 -12    9    7       108.16        32.72        30.70 o
 -11    9    7      2374.61         3.53      2519.87 o
 -10    9    7       538.24         7.95       640.19 o
  -9    9    7       528.08         1.56       484.98 o
  -8    9    7       553.19         4.08       436.99 o
  -7    9    7       164.87         7.34       150.45 o
  -6    9    7      1247.50         2.53      1211.74 o
  -5    9    7       468.29         4.97       527.46 o
  -4    9    7      2802.64         2.37      2965.38 o
  -3    9    7       768.95         4.67       713.43 o
  -2    9    7      2145.54         2.46      2227.07 o
  -1    9    7      3933.80         2.22      3975.58 o
   0    9    7       854.98         4.00       929.94 o
   1    9    7       830.02         4.54       834.05 o
   2    9    7       205.35        11.76       104.96 o
   3    9    7      3590.41         1.77      3672.45 o
   4    9    7       101.81        19.45       102.43 o
   5    9    7       313.29         8.24       178.47 o
   6    9    7       174.77        15.21       203.87 o
   7    9    7        86.12        23.72        31.90 o
   8    9    7      1718.10         6.45      1456.51 o
   9    9    7        99.60        30.80         3.44 o
  10    9    7       183.60        22.85        34.48 o
  11    9    7       287.64        15.37        32.28 o
  12    9    7       219.63        23.14       294.77 o
 -16   10    7       198.53        52.42        17.70 o
 -15   10    7       260.82        10.56       276.03 o
 -14   10    7       185.78        29.81         1.98 o
 -13   10    7      1121.58         6.92      1078.93 o
 -12   10    7       759.55         9.30       624.78 o
 -11   10    7       479.17         8.94       484.25 o
 -10   10    7      2134.44         3.88      2374.03 o
  -9   10    7       103.02        11.09        13.04 o
  -8   10    7      2389.25         2.04      2227.07 o
  -7   10    7       863.18         3.28       855.72 o
  -6   10    7       120.12        20.61        45.79 o
  -5   10    7      1193.01         3.84      1070.25 o
  -4   10    7       181.71         7.34       157.23 o
  -3   10    7      1138.39         4.54      1112.93 o
  -2   10    7       420.66         6.45       449.54 o
  -1   10    7      1667.09         3.13      1847.67 o
   0   10    7      1011.88         4.37       942.11 o
   1   10    7       444.79         6.50       393.79 o
   2   10    7      2168.76         2.31      2170.37 o
   3   10    7       106.09        11.49        42.05 o
   4   10    7       227.71         2.50       220.03 o
   5   10    7      1358.66         4.04      1061.59 o
   6   10    7       337.09        17.64       252.60 o
   7   10    7      1450.09         5.11      1390.89 o
   8   10    7       114.70        18.92        23.31 o
   9   10    7      1531.94         6.76      1606.87 o
  10   10    7       558.85        11.22       415.11 o
  11   10    7       175.83        19.36       100.60 o
 -15   11    7       225.30        15.68       200.81 o
 -14   11    7       332.33        10.30       325.39 o
 -13   11    7       207.07        36.60        31.72 o
 -12   11    7       592.44         8.64       526.70 o
 -11   11    7      1023.36         6.76       947.71 o
 -10   11    7       240.56         3.76       200.58 o
  -9   11    7      3404.72         1.72      3715.74 o
  -8   11    7      1332.25         2.56      1277.18 o
  -7   11    7       896.40         3.03       988.94 o
  -6   11    7       666.67         4.80       605.07 o
  -5   11    7       793.55         5.11       870.32 o
  -4   11    7      3151.70         2.69      3106.84 o
  -3   11    7       233.48         9.42       279.34 o
  -2   11    7       479.17         6.71       504.14 o
  -1   11    7       293.09         8.64       315.02 o
   0   11    7       922.94         4.71      1046.00 o
   1   11    7      1501.56         3.42      1533.36 o
   2   11    7        80.28        33.18        16.60 o
   3   11    7       532.22         5.62       434.22 o
   4   11    7      1579.27         1.54      1499.82 o
   5   11    7       329.42        11.16       378.17 o
   6   11    7      1070.60        20.98       950.26 o
   7   11    7       138.06        41.34         0.15 o
   8   11    7      1568.95         5.06      1455.88 o
   9   11    7       482.68        35.76       677.18 o
  10   11    7       883.87        19.01       826.89 o
 -15   12    7       221.12        12.89       209.59 o
 -14   12    7       239.01        19.62       117.89 o
 -13   12    7       455.40        21.81       430.78 o
 -12   12    7      1442.48         6.35      1569.24 o
 -11   12    7       465.70        10.30       433.88 o
 -10   12    7      1336.63         2.96      1310.54 o
  -9   12    7        85.19        27.04         0.76 o
  -8   12    7      3347.78         2.25      3343.87 o
  -7   12    7       552.72         4.33       554.82 o
  -6   12    7       208.51        11.70       209.59 o
  -5   12    7       515.29         6.45       510.11 o
  -4   12    7       238.08         7.29       206.25 o
  -3   12    7       352.31         8.18       364.44 o
  -2   12    7      1762.32         3.42      1729.30 o
  -1   12    7       545.22         6.10       471.58 o
   0   12    7      3396.56         2.50      3474.43 o
   1   12    7       331.60         9.80       360.35 o
   2   12    7      4010.69         2.10      4161.53 o
   3   12    7       962.24         3.53      1007.26 o
   4   12    7       759.00         2.22       688.43 o
   5   12    7       909.63         4.04       842.20 o
   6   12    7       156.25        22.18        17.01 o
   7   12    7       586.61         6.66       714.75 o
   8   12    7       101.00        38.44       154.96 o
   9   12    7       374.81        11.36       469.06 o
  10   12    7       392.04        34.46       502.65 o
 -14   13    7       667.71        10.82       535.10 o
 -13   13    7       231.65        23.91        33.80 o
 -12   13    7       118.16        27.46         5.85 o
 -11   13    7       385.73         9.99       308.29 o
 -10   13    7        55.50        91.39        25.36 o
  -9   13    7       328.70         6.81       229.21 o
  -8   13    7        66.75        11.63       156.82 o
  -7   13    7       139.48        19.01        17.84 o
  -6   13    7      3436.30         3.20      3524.40 o
  -5   13    7       449.02         6.66       486.44 o
  -4   13    7      1624.09         4.24      1530.12 o
  -3   13    7       605.16         7.62       603.44 o
  -2   13    7      2587.76         3.17      2886.54 o
  -1   13    7        79.74        58.68        28.80 o
   0   13    7      1692.50         4.00      1843.40 o
   1   13    7       504.45         7.62       378.17 o
   2   13    7       316.48         7.29       323.90 o
   3   13    7       390.06         5.20       377.20 o
   4   13    7       270.93         6.25        82.70 o
   5   13    7       143.28        22.66       246.84 o
   7   13    7        72.42       107.54        18.76 o
   8   13    7       749.66        11.09       844.61 o
   9   13    7       178.22        30.14         0.37 o
 -13   14    7       238.08        20.79        88.21 o
 -12   14    7       441.00        11.90       309.75 o
 -11   14    7       164.10        26.63        32.94 o
 -10   14    7      2041.23         4.80      1628.19 o
  -9   14    7       370.56         5.71       453.77 o
  -8   14    7      1769.88         4.58      1835.58 o
  -7   14    7       415.75         9.67       363.81 o
  -6   14    7       192.93        10.11       150.66 o
  -5   14    7       110.67        34.81         2.80 o
  -4   14    7        76.74        54.91         3.17 o
  -3   14    7       109.20        41.73         0.59 o
  -2   14    7       406.83         8.41       441.15 o
  -1   14    7       145.93        18.66       205.77 o
   0   14    7       996.66         5.76      1016.74 o
   1   14    7       145.68        12.74       243.21 o
   2   14    7      1158.04         4.71      1179.09 o
   3   14    7       180.10        26.01         3.44 o
   4   14    7       727.38        10.76       597.35 o
   5   14    7       391.64        17.89       228.46 o
   6   14    7       443.94        35.76       521.77 o
   7   14    7       165.89        29.48        46.57 o
   8   14    7       126.79        63.36        10.59 o
 -12   15    7       257.28        17.81       365.08 o
 -11   15    7       264.06        16.32        36.75 o
 -10   15    7       163.84        42.77         2.88 o
  -9   15    7       161.80        19.36       136.37 o
  -8   15    7       199.09        11.56       107.52 o
  -7   15    7       155.75        16.00       153.31 o
  -6   15    7      1052.35         6.81       975.44 o
  -5   15    7       120.34        16.00        98.61 o
  -4   15    7      1077.15         5.24      1088.20 o
  -3   15    7       178.76        32.72         0.74 o
  -2   15    7      1452.37         5.34      1459.68 o
  -1   15    7       166.67        30.80         8.21 o
   0   15    7       103.63        35.64        23.56 o
   1   15    7       396.01        18.58       229.72 o
   2   15    7       110.46        81.54       198.24 o
   3   15    7       431.81        63.36       331.39 o
   4   15    7       999.19        10.82       806.07 o
   5   15    7       412.50        26.11        64.14 o
   6   15    7      1407.00        18.32      1251.26 o
 -10   16    7      1325.69         9.24      1453.35 o
  -9   16    7       234.70        14.06         2.91 o
  -8   16    7       800.32         8.76       587.67 o
  -7   16    7       162.05        12.82        46.24 o
  -6   16    7       544.76        17.72       524.04 o
  -5   16    7       204.49        20.98         0.44 o
  -4   16    7       243.67        19.98        10.11 o
  -3   16    7       131.79        41.34         3.17 o
  -2   16    7       700.66        69.72       608.74 o
  -1   16    7       276.56        15.68       129.31 o
   0   16    7      1042.64         7.62       971.31 o
   1   16    7       172.92        30.58        39.41 o
   2   16    7      1363.82         5.34      1123.46 o
   3   16    7       104.65        50.41        65.07 o
   4   16    7       283.59        16.48       260.83 o
   5   16    7       301.02        35.40       119.88 o
  -8   17    7       175.03        37.58        34.29 o
  -7   17    7       133.17        42.38        58.69 o
  -6   17    7       914.46         6.35       987.38 o
  -5   17    7       140.66        34.57         5.49 o
  -4   17    7       655.36         7.95       640.61 o
  -3   17    7       630.01        14.59       678.47 o
  -2   17    7      2233.51         6.50      1960.41 o
  -1   17    7       126.34        49.84        39.00 o
   0   17    7       161.04        33.87         3.32 o
   1   17    7       129.73        30.14         2.66 o
   2   17    7       186.87        40.20         5.49 o
   3   17    7       158.76        39.19         9.96 o
  -5   18    7       101.81        41.22         0.38 o
  -4   18    7       161.54        19.98        13.52 o
  -3   18    7        86.86        49.28         0.83 o
  -2   18    7       306.60        10.05       399.73 o
  -1   18    7       229.22        36.24       155.16 o
   0   18    7       671.85         9.86       660.04 o
 -18    0    8      1150.57         6.76      1057.82 o
 -16    0    8       219.93        12.25       141.84 o
 -14    0    8      1750.59         1.88      1794.65 o
 -12    0    8       433.89         4.12       453.06 o
 -10    0    8      1084.38         2.72      1132.91 o
  -8    0    8      1758.96         2.89      1730.68 o
  -6    0    8      3982.87         3.69      4352.81 o
  -4    0    8      7942.37        12.74      8066.19 o
  -2    0    8       293.09        17.06       450.24 o
   0    0    8      1077.15         2.62       993.64 o
   2    0    8       761.76         3.92       331.70 o
   4    0    8      2065.70         2.16      1987.64 o
   6    0    8      3043.73         3.80      3118.86 o
   8    0    8      2696.72         2.07      2745.03 o
  10    0    8       567.87         4.84       525.94 o
  12    0    8        83.54        37.21         0.12 o
 -19    1    8       204.49        26.01         3.50 o
 -18    1    8      1349.09         6.66      1293.81 o
 -17    1    8       232.87        17.47       128.75 o
 -16    1    8        57.91        12.67         7.20 o
 -15    1    8        95.06        26.52        31.72 o
 -14    1    8       534.07         5.29       433.88 o
 -13    1    8       226.50         4.54       207.68 o
 -12    1    8      3682.06         2.07      3976.63 o
 -11    1    8       282.58         4.12       361.29 o
 -10    1    8     10110.30         1.44      9905.62 o
  -9    1    8       850.89         3.28       716.53 o
  -8    1    8        89.30        52.13        51.92 o
  -7    1    8       125.89        14.44        15.80 o
  -6    1    8      7953.07         2.04      7669.52 o
  -5    1    8      1375.67         3.53      1026.27 o
  -4    1    8      4881.82         1.54      4568.53 o
  -3    1    8       389.27         4.80       325.39 o
  -2    1    8     15415.71         1.42     15089.98 o
  -1    1    8       505.35         3.50       530.89 o
   0    1    8      2980.07         1.54      3412.22 o
   1    1    8       912.04         2.99       890.47 o
   2    1    8      6261.56         1.66      5996.70 o
   3    1    8       530.38         3.46       557.94 o
   4    1    8      3965.22         2.07      3741.02 o
   5    1    8       321.13         5.52       321.81 o
   6    1    8       671.85         4.04       636.43 o
   7    1    8        13.76       127.24         0.29 o
   8    1    8       419.02         3.92       392.80 o
   9    1    8        34.81        11.02         8.79 o
  10    1    8       666.67         7.24       740.67 o
  11    1    8       144.96        24.11         5.53 o
  12    1    8      1042.00         9.30      1170.58 o
  13    1    8       259.85        23.23         9.34 o
 -19    2    8       232.87        27.67         6.05 o
 -18    2    8      1166.91         7.29      1039.05 o
 -17    2    8       165.89        17.22        69.28 o
 -16    2    8       498.63        14.21       651.56 o
 -15    2    8       111.72        16.89        19.20 o
 -14    2    8      1175.12         4.67      1035.31 o
 -13    2    8        71.23        44.76         0.03 o
 -12    2    8       429.73         6.66       433.53 o
 -11    2    8       134.10        20.88       121.52 o
 -10    2    8       372.10         8.82       243.99 o
  -9    2    8       124.10        40.58         1.25 o
  -8    2    8      5759.29         2.07      5488.45 o
  -7    2    8      1203.40         2.43      1033.18 o
  -6    2    8       879.12         3.17       967.70 o
  -5    2    8       903.60         3.20       904.36 o
  -4    2    8      2164.11         1.85      2362.75 o
  -3    2    8      1709.00         1.85      1613.51 o
  -2    2    8      5455.30         1.30      5318.00 o
  -1    2    8        89.11        15.44        43.46 o
   0    2    8      3015.11         1.69      2966.29 o
   1    2    8      2306.88         1.88      2290.84 o
   2    2    8      1354.24         2.72       999.91 o
   3    2    8       412.09         4.16       384.64 o
   4    2    8      2765.71         1.90      2566.65 o
   5    2    8        56.55        49.98         2.08 o
   6    2    8      6829.37         2.22      6706.66 o
   7    2    8       205.35         9.42       233.50 o
   8    2    8      3963.96         3.20      3764.36 o
   9    2    8       157.00        25.50        68.32 o
  10    2    8       725.76         7.34       720.97 o
  11    2    8        96.04        48.44         0.58 o
  12    2    8       274.90        24.01        13.46 o
  13    2    8       202.21        21.07       138.31 o
 -19    3    8       113.64        40.70        49.44 o
 -18    3    8       684.87        51.27       695.40 o
 -17    3    8        96.43        35.52        55.93 o
 -16    3    8       140.42        19.27        43.57 o
 -15    3    8        79.92        19.27        93.74 o
 -14    3    8       717.70         6.66       807.48 o
 -13    3    8        91.39        46.10       102.93 o
 -12    3    8      2145.54         3.53      2222.38 o
 -11    3    8       225.00        16.08       137.15 o
 -10    3    8     13254.92         2.25     13369.72 o
  -9    3    8       236.85        11.22       240.64 o
  -8    3    8      1961.60         3.31      1682.77 o
  -7    3    8      5433.16         1.35      5457.82 o
  -6    3    8     13248.01         1.30     12776.95 o
  -5    3    8        85.93        32.15        17.84 o
  -4    3    8      1921.07         1.96      1959.68 o
  -3    3    8       208.22         9.86       266.48 o
  -2    3    8     11149.25         1.25     11042.71 o
  -1    3    8      2223.12         1.93      2234.90 o
   0    3    8      3186.60         1.56      3464.67 o
   1    3    8       870.84         2.43       894.43 o
   2    3    8      2592.85         1.88      1708.01 o
   3    3    8       637.56         2.59       680.20 o
   4    3    8       760.66         2.43       681.49 o
   5    3    8        48.30        91.01        33.23 o
   6    3    8      1306.10         5.20      1332.22 o
   7    3    8       159.52        10.76       232.49 o
   8    3    8       368.64         9.73       238.33 o
   9    3    8       529.92         8.70       348.19 o
  10    3    8       249.01        10.30       299.91 o
  11    3    8       249.32        19.98        73.05 o
  12    3    8      2180.89         6.30      2199.02 o
  13    3    8       115.99        29.81        21.28 o
 -18    4    8       958.52         7.24      1031.58 o
 -17    4    8        73.79        54.76        36.86 o
 -16    4    8       657.92         7.95       771.64 o
 -15    4    8       184.42        17.14         8.79 o
 -14    4    8       181.71        12.67        96.16 o
 -13    4    8        18.49       106.71         0.24 o
 -12    4    8       327.25        10.56       193.37 o
 -11    4    8      1187.49         4.58      1148.58 o
 -10    4    8       155.25        29.59        53.48 o
  -9    4    8      1791.83         3.84      1723.10 o
  -8    4    8      4966.02         2.22      4803.22 o
  -7    4    8       615.54         5.95       512.73 o
  -6    4    8       358.72         4.33       456.95 o
  -5    4    8        71.57        27.25        34.87 o
  -4    4    8     11314.58         1.88     11007.92 o
  -3    4    8        46.51        67.90         0.37 o
  -2    4    8       665.64         3.39       771.18 o
  -1    4    8       138.77         7.73       126.31 o
   0    4    8       957.28         2.76       971.31 o
   1    4    8       110.04         9.92       139.88 o
   2    4    8      1268.07         2.72      1091.48 o
   3    4    8       202.49         4.41       166.08 o
   4    4    8     11554.10         1.99     11156.14 o
   5    4    8      1733.89         4.45      1736.88 o
   6    4    8      4053.87         3.31      4206.53 o
   7    4    8        22.75       181.71        49.21 o
   8    4    8      3768.73         3.80      3858.44 o
   9    4    8       113.00        39.69         3.44 o
  10    4    8       297.22         9.86       360.97 o
  11    4    8       135.26        26.01        20.60 o
  12    4    8        64.16        66.10         0.92 o
  13    4    8       325.80        29.92       187.20 o
 -18    5    8       677.56         9.30       605.88 o
 -17    5    8       156.00        22.47       123.35 o
 -16    5    8       126.79        32.83        34.19 o
 -15    5    8       230.74        11.90       232.74 o
 -14    5    8      1353.50         6.86      1115.70 o
 -13    5    8       647.19         7.95       598.97 o
 -12    5    8      3008.52         3.72      3399.65 o
 -11    5    8        72.93        83.72        36.96 o
 -10    5    8     10962.09         2.43     11192.91 o
  -9    5    8        47.75        88.17        40.88 o
  -8    5    8      4340.17         2.28      4152.98 o
  -7    5    8      3809.36         2.22      3815.35 o
  -6    5    8       709.16         4.20       635.59 o
  -5    5    8        86.49         9.80        92.94 o
  -4    5    8       853.81         2.86       801.84 o
  -3    5    8      1142.44         2.72      1135.14 o
  -2    5    8      1883.56         1.77      2050.16 o
  -1    5    8        69.39        29.92        21.43 o
   0    5    8      2043.04         1.93      2188.16 o
   1    5    8      1128.96         2.31      1056.20 o
   2    5    8      6310.71         1.64      6178.93 o
   3    5    8      1588.82         3.69      1668.54 o
   4    5    8       303.80         8.12       294.77 o
   5    5    8      4435.56         2.34      4503.82 o
   6    5    8       262.76         9.86       268.37 o
   7    5    8       537.31         8.88       559.12 o
   8    5    8       370.18         9.61       438.72 o
   9    5    8       798.63         7.29       687.56 o
  10    5    8       542.42         8.64       635.17 o
  11    5    8       152.28        28.62        34.00 o
  12    5    8       955.43         9.55       795.75 o
 -18    6    8       276.89        12.53       295.91 o
 -17    6    8       235.93        20.88       137.15 o
 -16    6    8       712.89         7.56       707.25 o
 -15    6    8       166.93        37.09        13.71 o
 -14    6    8       422.71        10.11       357.52 o
 -13    6    8       405.62         9.67       353.77 o
 -12    6    8       431.81         6.97       533.95 o
 -11    6    8       728.46         7.73       840.28 o
 -10    6    8       353.06        13.32        69.70 o
  -9    6    8       122.99        28.09       128.56 o
  -8    6    8       992.25         7.67       794.82 o
  -7    6    8       245.55         9.99       208.15 o
  -6    6    8      3839.04         3.57      3915.24 o
  -5    6    8       311.17         6.25       266.75 o
  -4    6    8       137.36         7.34       129.12 o
  -3    6    8      1286.66         1.77      1266.54 o
  -2    6    8      4036.06         1.46      4016.42 o
  -1    6    8      2593.86         2.04      2591.04 o
   0    6    8      2993.18         2.07      2932.10 o
   1    6    8      3768.73         1.72      3807.17 o
   2    6    8        74.13        27.04        27.05 o
   3    6    8       114.49        42.12        93.58 o
   4    6    8       123.65        23.43       121.88 o
   5    6    8      3536.68         3.17      3707.66 o
   6    6    8      3718.56         2.92      3797.97 o
   7    6    8       688.54         6.71       762.92 o
   8    6    8      1694.97         5.43      1758.35 o
   9    6    8       147.38        25.91        70.11 o
  10    6    8       152.77        31.58       130.63 o
  11    6    8       184.96        13.69       168.65 o
  12    6    8       333.43        17.31       262.71 o
 -18    7    8       279.89        19.27       306.26 o
 -17    7    8       190.99        13.25       108.90 o
 -16    7    8       125.89        32.72        20.00 o
 -15    7    8       520.75         7.73       379.46 o
 -14    7    8      1284.51         7.02      1198.51 o
 -13    7    8       732.78         6.97       719.19 o
 -12    7    8       981.57         6.20      1035.85 o
 -11    7    8       344.47         8.47       403.38 o
 -10    7    8      1763.16         4.16      1822.12 o
  -9    7    8       623.50         5.11       622.30 o
  -8    7    8      2139.99         2.82      2153.43 o
  -7    7    8      3136.00         2.46      3420.93 o
  -6    7    8      1656.49         2.04      1585.69 o
  -5    7    8       100.20         7.29        72.91 o
  -4    7    8       367.11         3.13       369.84 o
  -3    7    8      4256.26         1.96      4329.89 o
  -2    7    8      6052.84         2.10      5923.81 o
  -1    7    8        77.26        29.38        39.31 o
   0    7    8      2180.89         2.34      2275.80 o
   1    7    8       137.36        17.06        61.39 o
   2    7    8      1371.22         2.66      1249.51 o
   3    7    8       415.75         7.67       228.71 o
   4    7    8       154.50        15.05       112.56 o
   5    7    8       812.82         5.29       912.85 o
   6    7    8       292.07        13.40       305.10 o
   7    7    8       659.98         8.94       498.94 o
   8    7    8       236.85         9.99       419.17 o
   9    7    8      1270.92         6.50      1113.48 o
  10    7    8       781.76         9.55       695.84 o
  11    7    8       144.48        38.69         7.98 o
  12    7    8       725.76        10.24       806.54 o
 -17    8    8       181.17        25.50       179.58 o
 -16    8    8       267.65        11.16       366.03 o
 -15    8    8       263.74        27.25       248.15 o
 -14    8    8       297.22        12.04       267.56 o
 -13    8    8       233.17        12.46       318.85 o
 -12    8    8       313.29        10.69       184.49 o
 -11    8    8      3379.10         3.88      3137.39 o
 -10    8    8        37.82       124.55        28.01 o
  -9    8    8      1047.82         4.80       817.39 o
  -8    8    8       180.63        25.10        19.49 o
  -7    8    8      1425.06         2.96      1233.75 o
  -6    8    8       688.01         3.17       696.28 o
  -5    8    8        48.30        21.53        16.67 o
  -4    8    8      2114.16         2.62      2203.68 o
  -3    8    8       472.19         4.80       485.35 o
  -2    8    8      1825.00         3.20      1828.49 o
  -1    8    8       433.06         5.38       412.41 o
   0    8    8        79.92        36.12         0.33 o
   1    8    8      1660.56         2.69      1654.36 o
   2    8    8      1558.67         2.79      1281.32 o
   3    8    8        34.46         8.29        22.52 o
   4    8    8       735.49         4.75       720.52 o
   5    8    8       595.36         6.97       492.67 o
   6    8    8      3056.98         6.92      2972.60 o
   7    8    8       109.41        53.58       126.69 o
   8    8    8       265.04        10.43       282.67 o
   9    8    8       203.92        15.60       157.86 o
  10    8    8       362.90        16.16       210.55 o
  11    8    8       406.43        13.03       443.24 o
 -17    9    8       375.97        12.74       308.00 o
 -16    9    8       168.74        26.11        22.13 o
 -15    9    8       200.22        19.45       251.29 o
 -14    9    8       537.78         8.47       634.34 o
 -13    9    8      1466.89         5.71      1564.65 o
 -12    9    8       877.34         8.24       957.42 o
 -11    9    8       255.36        27.14         0.85 o
 -10    9    8      2253.40         3.20      2370.00 o
  -9    9    8       235.62         9.99       251.55 o
  -8    9    8      3018.40         1.39      3123.49 o
  -7    9    8      2191.18         1.99      2277.38 o
  -6    9    8       145.44        17.06        86.81 o
  -5    9    8       420.25         4.71       425.63 o
  -4    9    8        45.97        75.17         8.07 o
  -3    9    8      3063.62         2.53      3070.02 o
  -2    9    8      2293.45         2.79      2370.00 o
  -1    9    8       308.00         7.18       308.29 o
   0    9    8       545.69         5.24       498.57 o
   1    9    8       141.85        16.16        68.32 o
   2    9    8      2599.98         2.34      2421.08 o
   3    9    8        78.15         3.39        59.84 o
   4    9    8       301.72         9.00       225.72 o
   5    9    8      1812.20        13.47      1747.95 o
   6    9    8       195.44        20.88       135.99 o
   7    9    8       503.10         8.24       590.49 o
   8    9    8       199.09        26.94        50.50 o
   9    9    8       689.06         8.35       615.29 o
  10    9    8       743.11         7.73       472.30 o
  11    9    8       126.11        35.64         7.79 o
 -16   10    8       817.96        35.16       998.34 o
 -15   10    8       430.56        10.89       450.24 o
 -14   10    8       156.50        28.09         4.74 o
 -13   10    8       206.21        35.16         5.97 o
 -12   10    8       104.45        30.36        37.87 o
 -11   10    8      3047.04         9.99      2590.20 o
 -10   10    8      1544.49         4.97      1508.81 o
  -9   10    8       971.57         1.93      1025.21 o
  -8   10    8       188.24         5.24       141.05 o
  -7   10    8      1072.56         2.96       958.96 o
  -6   10    8      1414.51         3.20      1421.95 o
  -5   10    8       258.57         7.62       251.55 o
  -4   10    8       768.95         4.62       864.95 o
  -3   10    8       677.56         5.57       650.71 o
  -2   10    8      1147.18         4.24      1253.61 o
  -1   10    8       621.01         5.62       736.62 o
   0   10    8       500.86         5.81       500.05 o
   1   10    8       460.10         4.75       536.63 o
   2   10    8       132.48         8.18        97.46 o
   3   10    8       937.58         2.37      1037.45 o
   4   10    8       209.38         5.95       279.06 o
   5   10    8       538.70         7.45       450.24 o
   6   10    8      2864.39         4.84      3165.28 o
   7   10    8       102.82        53.14         0.08 o
   8   10    8      1247.50         5.24      1198.51 o
   9   10    8       224.70        11.83       298.20 o
  10   10    8       236.24        13.18        30.52 o
 -15   11    8       196.84        15.44       231.22 o
 -14   11    8       300.33        30.14       376.88 o
 -13   11    8       852.64         7.13       737.07 o
 -12   11    8      2021.40         5.34      2087.83 o
 -11   11    8       153.02        16.40         1.31 o
 -10   11    8       622.00         6.40       626.44 o
  -9   11    8       686.44         2.43       617.35 o
  -8   11    8      3654.20         1.66      3658.41 o
  -7   11    8       821.97         3.80       809.83 o
  -6   11    8       205.06         7.56       250.24 o
  -5   11    8       860.25         4.67       623.95 o
  -4   11    8       108.78        30.69       100.60 o
  -3   11    8      2729.02         2.76      2901.69 o
  -2   11    8      2051.18         3.28      2138.08 o
  -1   11    8       106.09        18.75         4.50 o
   0   11    8       650.76         5.20       515.73 o
   1   11    8       216.09         9.06       234.00 o
   2   11    8       252.17         9.30       106.15 o
   3   11    8      1667.09         1.64      1587.67 o
   4   11    8       364.43         5.81       301.35 o
   5   11    8      2965.89         2.72      3132.75 o
   6   11    8       122.10        29.92         8.21 o
   7   11    8       883.87         5.71      1082.20 o
   8   11    8       117.51        47.61         1.40 o
   9   11    8       940.04         8.82       760.64 o
  10   11    8       224.40        18.40       323.60 o
 -15   12    8       154.50        31.14       224.72 o
 -14   12    8       180.36        16.24       191.53 o
 -13   12    8       793.55         7.62       560.29 o
 -12   12    8       173.45        13.69       181.58 o
 -11   12    8      1769.04         6.35      1969.96 o
 -10   12    8       119.03        34.22         0.12 o
  -9   12    8      2048.47         1.96      2232.55 o
  -8   12    8        86.30        33.41        14.64 o
  -7   12    8      1147.18         3.80       803.25 o
  -6   12    8       114.49        29.48        46.80 o
  -5   12    8       160.02        11.09       134.83 o
  -4   12    8      1938.64         3.72      1953.82 o
  -3   12    8        96.43        44.09         9.91 o
  -2   12    8        62.09        85.19         0.62 o
  -1   12    8       576.96         6.71       455.18 o
   0   12    8       575.52         5.34       573.30 o
   1   12    8      3142.72         2.82      3121.63 o
   2   12    8      1239.04         3.61      1146.33 o
   3   12    8       684.87         4.62       504.14 o
   4   12    8       235.62         5.76        55.19 o
   5   12    8       180.90        24.70        58.06 o
   6   12    8      1111.56         8.70      1151.95 o
   7   12    8       195.72        55.65        21.28 o
   8   12    8       234.70        39.31       305.97 o
   9   12    8       167.18        39.94        80.45 o
 -14   13    8       299.29        18.84       190.62 o
 -13   13    8       998.56         6.50      1051.90 o
 -12   13    8       146.17        18.32       128.93 o
 -11   13    8        32.15       139.95         0.45 o
 -10   13    8       261.79        16.73       113.44 o
  -9   13    8       108.99        29.05         3.47 o
  -8   13    8       335.26         7.08       275.48 o
  -7   13    8      2267.66         3.03      2385.35 o
  -6   13    8        99.40        14.59        93.26 o
  -5   13    8      2259.10         3.57      2294.81 o
  -4   13    8       120.34        22.56       149.24 o
  -3   13    8      2806.88         3.39      2890.99 o
  -2   13    8       964.10         6.92      1186.50 o
  -1   13    8       271.92        10.05       273.56 o
   0   13    8       225.00         8.12       262.17 o
   1   13    8       135.26        28.73        37.26 o
   2   13    8      1388.31         4.58      1621.51 o
   3   13    8       226.80         6.92        34.97 o
   4   13    8       158.76        18.84        89.46 o
   6   13    8       354.57        25.10        54.58 o
   7   13    8       907.82        26.83       851.36 o
   8   13    8       262.44        35.76        11.53 o
 -13   14    8       643.64        10.50       671.15 o
 -12   14    8       104.86        43.56         0.12 o
 -11   14    8       911.44        11.56       775.33 o
 -10   14    8       135.72        25.60        97.46 o
  -9   14    8       629.51        12.67       626.44 o
  -8   14    8       103.84        12.82        65.07 o
  -7   14    8       968.45         5.43       909.85 o
  -6   14    8        72.42        43.43         2.25 o
  -5   14    8       531.76         6.92       336.84 o
  -4   14    8       169.78        13.84        96.97 o
  -3   14    8       141.61        18.49       160.36 o
  -2   14    8       216.09        17.06       136.76 o
  -1   14    8      2737.38         5.24      2758.07 o
   0   14    8       681.73         7.18       613.65 o
   1   14    8      1814.76         6.20      1761.82 o
   2   14    8       256.00        12.39       246.32 o
   3   14    8       748.57         8.53      1000.43 o
   4   14    8       218.74        34.93         5.85 o
   5   14    8       722.53         8.53       780.87 o
   6   14    8       425.18        23.33       129.12 o
   7   14    8        48.02       127.92         0.62 o
 -11   15    8       242.74        31.25        29.25 o
 -10   15    8       185.78        21.25       164.59 o
  -9   15    8       231.65        29.92        72.49 o
  -8   15    8       248.69        12.60       266.21 o
  -7   15    8       291.38        10.24       260.56 o
  -6   15    8       161.54        22.37        13.16 o
  -5   15    8       994.77         6.20       902.87 o
  -4   15    8       159.77        27.98        16.40 o
  -3   15    8       915.67         6.66       899.39 o
  -2   15    8       492.40         7.56       516.11 o
  -1   15    8       251.22         8.82       367.61 o
   0   15    8        94.67        21.90        57.93 o
   1   15    8       107.54        16.56        44.12 o
   2   15    8       181.71        26.11       129.69 o
   3   15    8       233.48        29.16        45.45 o
   4   15    8        75.86        72.59       123.72 o
   5   15    8      2030.40         8.82      1842.69 o
 -10   16    8       127.24        36.00         2.61 o
  -9   16    8      1332.25         7.34      1452.09 o
  -8   16    8       131.10        48.44         5.49 o
  -7   16    8       114.70        46.65       203.17 o
  -6   16    8       100.00        43.56        28.54 o
  -5   16    8       165.64        22.47        50.14 o
  -4   16    8        96.43        27.56         8.35 o
  -3   16    8       386.52        13.84       403.38 o
  -2   16    8       194.88        22.56        12.62 o
  -1   16    8       696.43        11.56       771.64 o
   0   16    8       154.50        12.96       104.79 o
   1   16    8       552.25         9.18       620.65 o
   2   16    8       405.22        15.44       272.19 o
   3   16    8       758.45        19.18       761.09 o
   4   16    8       146.17        58.06        11.53 o
  -7   17    8       505.35        32.95       444.29 o
  -6   17    8       235.01        25.70        80.01 o
  -5   17    8      1552.36         6.55      1608.86 o
  -4   17    8       147.38        40.32        75.05 o
  -3   17    8      1081.09         6.30      1154.20 o
  -2   17    8       272.25        15.05       261.10 o
  -1   17    8       862.60         8.41       661.32 o
   0   17    8       224.40        13.84        73.34 o
   1   17    8       113.00        34.46       146.22 o
   2   17    8        76.39        50.55        24.37 o
 -19    0    9        53.29        43.56        94.70 o
 -17    0    9      3038.21         5.38      2706.98 o
 -15    0    9      1038.77        19.71      1339.48 o
 -13    0    9      4780.34         1.69      4712.96 o
 -11    0    9       349.69         7.51       271.37 o
  -9    0    9       717.17        15.13       487.54 o
  -7    0    9      2897.67         2.37      3299.95 o
  -5    0    9     10032.03         2.19     10286.74 o
  -3    0    9     10903.54         1.80     11004.45 o
  -1    0    9      6760.13         1.61      6599.92 o
   1    0    9       748.02         4.00       620.23 o
   3    0    9      1810.50         2.99      1226.77 o
   5    0    9     10008.00         2.99     10306.91 o
   7    0    9      1334.44         2.76      1328.59 o
   9    0    9       860.84         4.33       597.35 o
  11    0    9       375.20        18.92       128.18 o
 -19    1    9       124.77        32.04        16.94 o
 -18    1    9       141.61        29.16        15.02 o
 -17    1    9        92.74        67.73        10.65 o
 -16    1    9       205.64        11.76       129.12 o
 -15    1    9       573.60         9.61       452.35 o
 -14    1    9       100.20        16.65       219.29 o
 -13    1    9      5259.15         1.51      5482.32 o
 -12    1    9       122.10        19.10        22.29 o
 -11    1    9      2260.05         2.04      2209.13 o
 -10    1    9       131.56        19.45        37.56 o
  -9    1    9     10108.29         2.28      9998.15 o
  -8    1    9       329.42        13.62       283.79 o
  -7    1    9      1439.44         3.92      1407.62 o
  -6    1    9        72.42        46.79        31.72 o
  -5    1    9        44.76        88.55        12.33 o
  -4    1    9        39.19        49.70        56.80 o
  -3    1    9      2352.25         2.19      2403.18 o
  -2    1    9       137.36        12.53        83.91 o
  -1    1    9      3389.57         1.85      3705.65 o
   0    1    9      3989.19         1.74      3958.89 o
   1    1    9      4078.10         1.88      3924.57 o
   2    1    9       318.27         5.71       247.11 o
   3    1    9      6302.77         1.82      6168.52 o
   4    1    9        47.33        36.00         5.81 o
   5    1    9       108.99        33.64        10.38 o
   6    1    9       105.88        14.29       127.06 o
   7    1    9        98.01        14.67         8.69 o
   8    1    9        27.14        13.25        36.55 o
   9    1    9       860.84         4.93       763.84 o
  10    1    9        93.32        34.34         7.47 o
  11    1    9       355.32        15.13       241.67 o
  12    1    9       149.08        37.95        28.71 o
 -19    2    9       111.09        54.46       120.97 o
 -18    2    9       292.07        18.06       105.30 o
 -17    2    9       418.61         7.78       540.47 o
 -16    2    9       166.67        28.41         1.44 o
 -15    2    9       463.11         7.34       363.81 o
 -14    2    9        65.61        46.92         1.67 o
 -13    2    9       508.05         5.34       309.16 o
 -12    2    9       166.67        18.92        66.15 o
 -11    2    9       275.56        13.69        68.32 o
 -10    2    9        55.80        67.90         2.10 o
  -9    2    9       270.60         4.08       173.41 o
  -8    2    9       186.32        11.56       133.30 o
  -7    2    9      3379.10         2.07      3241.22 o
  -6    2    9       100.40        44.09         1.23 o
  -5    2    9      6696.15         2.25      6708.02 o
  -4    2    9       599.76         4.08       588.88 o
  -3    2    9      8364.93         2.04      8233.67 o
  -2    2    9       -23.43       122.10        10.43 o
  -1    2    9       134.10        10.82        90.72 o
   0    2    9        97.22        12.60       104.28 o
   1    2    9      1650.80         2.82      1320.15 o
   2    2    9       562.64         4.45       521.39 o
   3    2    9       473.93         4.28        39.00 o
   4    2    9       559.80         3.88       603.03 o
   5    2    9      8154.09         1.88      8067.68 o
   6    2    9        33.29        53.58        10.98 o
   7    2    9      1328.60         4.37      1333.43 o
   8    2    9       119.90        31.25         5.07 o
   9    2    9       309.06        24.90       216.36 o
  10    2    9       115.13        29.48         7.11 o
  11    2    9       153.26        34.34        69.97 o
  12    2    9        98.01        53.29        15.80 o
 -19    3    9       165.89        26.94       225.97 o
 -18    3    9       100.80        32.83        68.59 o
 -17    3    9       164.87        20.52        29.34 o
 -16    3    9       153.02        15.21        23.23 o
 -15    3    9       510.31         6.60       393.13 o
 -14    3    9       118.37        31.58         4.96 o
 -13    3    9      4087.04         2.66      4229.12 o
 -12    3    9       503.10         9.36       444.99 o
 -11    3    9      2402.96         3.65      2290.05 o
 -10    3    9      1697.44         4.67      1461.57 o
  -9    3    9      7323.94         2.25      7437.74 o
  -8    3    9       142.32         5.62       187.88 o
  -7    3    9      1747.24         2.10      1107.41 o
  -6    3    9      2799.47         1.85      2790.35 o
  -5    3    9       264.06         7.29       246.84 o
  -4    3    9       710.22         3.28       737.97 o
  -3    3    9      4270.62         1.72      4435.16 o
  -2    3    9        71.23        28.41        39.93 o
  -1    3    9      2124.29         2.10      2217.70 o
   0    3    9      2091.23         2.22      2167.29 o
   1    3    9      9169.98         1.74      9475.17 o
   2    3    9        89.30        12.04        15.15 o
   3    3    9      4265.40         1.39      4291.83 o
   4    3    9        72.93        29.59        25.19 o
   5    3    9       503.55         5.62       540.47 o
   6    3    9       180.10        17.31       146.62 o
   7    3    9       251.54        12.46       116.82 o
   8    3    9       100.60        33.41         1.42 o
   9    3    9       846.81         6.15       866.41 o
  10    3    9       277.89        19.27       155.78 o
  11    3    9       498.63        13.25       596.94 o
  12    3    9       259.85        19.80       192.45 o
 -18    4    9       125.44        29.81         0.94 o
 -17    4    9       457.10        14.06       748.35 o
 -16    4    9       121.00        29.05         3.69 o
 -15    4    9       443.52         8.35       454.12 o
 -14    4    9       144.48        18.75       178.02 o
 -13    4    9       392.04         9.42       383.99 o
 -12    4    9       929.03         5.90      1141.85 o
 -11    4    9        72.42        75.00         0.11 o
 -10    4    9      3619.23         3.17      3722.81 o
  -9    4    9      1489.96         4.80      1251.26 o
  -8    4    9       484.00         6.15       541.24 o
  -7    4    9      2419.66         1.85      2443.95 o
  -6    4    9       101.00        19.36        20.52 o
  -5    4    9      6054.40         1.74      6046.83 o
  -4    4    9        56.85        50.98        18.62 o
  -3    4    9      4668.99         1.74      4699.32 o
  -2    4    9       843.90         3.31       863.49 o
  -1    4    9      2302.08         2.02      2259.24 o
   0    4    9        90.82        18.15        30.61 o
   1    4    9      2200.55         2.50      1654.36 o
   2    4    9      1898.34         2.19      1841.98 o
   3    4    9      2633.74         1.90      2545.71 o
   4    4    9       106.09        43.82        24.94 o
   5    4    9      5800.35         2.79      5991.57 o
   6    4    9       161.54        17.72       145.62 o
   7    4    9      1819.88         5.11      1671.24 o
   8    4    9       230.43        10.96       330.49 o
   9    4    9      1297.44         6.15      1247.16 o
  10    4    9       195.44        23.14        95.19 o
  11    4    9       116.86        20.70       112.74 o
  12    4    9       157.50        39.82         1.71 o
 -18    5    9       260.50        19.27       136.57 o
 -17    5    9       200.79        22.85        91.03 o
 -16    5    9       107.12        32.04        16.54 o
 -15    5    9       327.25        10.50       303.37 o
 -14    5    9       236.24        13.62       304.52 o
 -13    5    9      2535.12         3.57      2793.85 o
 -12    5    9       146.89        54.91        14.96 o
 -11    5    9      5653.54         3.10      6167.22 o
 -10    5    9       239.94         9.99       170.16 o
  -9    5    9      4009.42         3.03      3707.66 o
  -8    5    9       348.20         7.45       284.34 o
  -7    5    9       118.81        38.32        10.70 o
  -6    5    9      5650.53         1.77      5731.61 o
  -5    5    9        82.63        17.72        43.79 o
  -4    5    9         9.67       256.96         3.72 o
  -3    5    9      2541.17         2.19      2685.48 o
  -2    5    9       179.83         6.81       192.91 o
  -1    5    9       425.18         4.24       487.54 o
   0    5    9       246.18         5.86       228.21 o
   1    5    9      7169.01         1.61      7234.86 o
   2    5    9       392.04         4.28       303.08 o
   3    5    9      5272.21         3.10      5082.69 o
   4    5    9      1716.44         4.62      1569.90 o
   5    5    9       388.48         5.81       517.99 o
   6    5    9      1195.78         5.48      1287.85 o
   7    5    9       191.55        18.32       129.31 o
   8    5    9       125.66        30.36        28.71 o
   9    5    9      1243.97         5.48      1311.14 o
  10    5    9       268.63        17.89       191.76 o
  11    5    9       294.12        12.89       213.20 o
  12    5    9       183.60        22.66        40.25 o
 -18    6    9       164.61        29.81         0.94 o
 -17    6    9       480.92        11.83       410.73 o
 -16    6    9       286.96        18.84        28.45 o
 -15    6    9       663.06         7.18       647.76 o
 -14    6    9       864.95        14.90       952.30 o
 -13    6    9      1531.94         5.66      1273.04 o
 -12    6    9       364.05        10.63       425.98 o
 -11    6    9       469.16         7.62       659.19 o
 -10    6    9       373.65         8.64       436.99 o
  -9    6    9       129.50        30.80        75.19 o
  -8    6    9       104.86        58.06         4.64 o
  -7    6    9      1957.18         4.33      1810.12 o
  -6    6    9       522.58         6.66       485.35 o
  -5    6    9      3742.99         2.22      3898.67 o
  -4    6    9       100.80        29.59        77.36 o
  -3    6    9      3818.00         1.59      3843.02 o
  -2    6    9      1312.61         2.02      1424.45 o
  -1    6    9      1888.77         1.90      1942.12 o
   0    6    9       655.36         4.49       720.97 o
   1    6    9       248.06         5.90       169.51 o
   2    6    9      5830.85         1.37      5745.41 o
   3    6    9       817.96         5.62       681.49 o
   4    6    9         9.86       389.27        37.26 o
   5    6    9      4111.37         6.10      4222.66 o
   6    6    9       187.14        28.62       101.43 o
   7    6    9      1509.32         4.80      1596.26 o
   8    6    9       143.52        36.12        48.63 o
   9    6    9       191.82        27.77       158.06 o
  10    6    9       199.66        11.56       187.88 o
  11    6    9       124.99        33.06        25.44 o
 -17    7    9       201.07        17.81        73.76 o
 -16    7    9       502.21        10.30       443.94 o
 -15    7    9       127.69        40.96         7.20 o
 -14    7    9       601.23         9.24       556.38 o
 -13    7    9      2379.49         4.84      2225.51 o
 -12    7    9       170.56        34.11        64.27 o
 -11    7    9       119.03        23.23        10.06 o
 -10    7    9      1057.55        20.88      1063.75 o
  -9    7    9       929.03         5.38       991.03 o
  -8    7    9      1281.64         4.67      1163.22 o
  -7    7    9       163.07        36.12        60.61 o
  -6    7    9      2781.51         3.03      2962.68 o
  -5    7    9      3267.27         2.07      3326.65 o
  -4    7    9       574.08         1.82       624.37 o
  -3    7    9      1102.90         3.39      1177.96 o
  -2    7    9       990.36         3.57      1016.74 o
  -1    7    9      1289.53         3.20      1426.95 o
   0    7    9       241.49         7.62       176.92 o
   1    7    9      2532.10         2.66      2466.93 o
   3    7    9      1837.84         4.49      1741.72 o
   4    7    9       433.47         7.45       429.40 o
   5    7    9       136.42        39.69         0.63 o
   6    7    9      1393.53         5.52      1435.10 o
   7    7    9       184.42        24.30       150.05 o
   8    7    9        58.06        46.92         6.81 o
   9    7    9       293.78        12.32        43.03 o
  10    7    9       510.31         7.90       489.00 o
  11    7    9       731.70        25.00       480.25 o
 -17    8    9       136.66        29.27        94.70 o
 -16    8    9       266.02        14.98       167.79 o
 -15    8    9       583.22        33.52       534.33 o
 -14    8    9       289.34        13.54       260.30 o
 -13    8    9       175.56        16.97        68.32 o
 -12    8    9       216.09        15.13       162.47 o
 -11    8    9      1199.93         4.67      1410.11 o
 -10    8    9      1148.53         5.29      1076.76 o
  -9    8    9        61.15       103.63        42.49 o
  -8    8    9      1106.23         4.24      1105.76 o
  -7    8    9       104.65        13.32       114.15 o
  -6    8    9        83.17        36.00        18.76 o
  -5    8    9      3407.06         1.54      3652.40 o
  -4    8    9       207.65        10.43       182.03 o
  -3    8    9      1470.72         3.50      1560.07 o
  -2    8    9      2841.96         2.28      3244.99 o
  -1    8    9       231.34        12.04       186.52 o
   0    8    9       792.42         4.62       781.80 o
   1    8    9      1464.59         3.42      1219.24 o
   2    8    9       203.92         9.30        97.46 o
   3    8    9       884.47         7.51       794.35 o
   4    8    9       298.60         8.24       222.99 o
   5    8    9      1608.01         4.71      1493.41 o
   6    8    9        96.43        50.84        55.69 o
   7    8    9      1671.99         4.71      1490.21 o
   8    8    9       358.72         9.67       384.31 o
   9    8    9       528.08         8.01       726.76 o
  10    8    9       208.22        14.82        86.35 o
 -16    9    9       754.60        10.24       587.67 o
 -15    9    9       297.91        11.22       232.49 o
 -14    9    9       387.30        10.89       463.34 o
 -13    9    9      2859.04         4.41      2924.93 o
 -12    9    9       522.12         8.29       557.94 o
 -11    9    9      3301.65         4.20      3081.97 o
 -10    9    9       509.86        12.67       328.99 o
  -9    9    9       378.69         8.29       372.39 o
  -8    9    9        64.32        62.25         4.02 o
  -7    9    9      1000.46         2.76      1183.65 o
  -6    9    9      4813.58         1.44      4764.27 o
  -5    9    9       122.10        12.74       122.98 o
  -4    9    9       211.12         7.62       215.39 o
  -3    9    9       254.08         6.50       207.68 o
  -2    9    9      1774.94         2.99      1824.25 o
  -1    9    9      1168.27         3.57      1111.27 o
   0    9    9        65.77        47.75        41.63 o
   1    9    9      1289.53         3.57      1276.58 o
   2    9    9        23.23        17.98         2.80 o
   3    9    9      3566.48         1.42      3840.97 o
   4    9    9       741.47         5.29       625.20 o
   5    9    9       -83.17        49.70         7.47 o
   6    9    9      1482.25         5.20      1517.19 o
   7    9    9        39.94       102.41         0.81 o
   8    9    9       479.61         8.58       517.99 o
   9    9    9       192.65        10.24       317.96 o
  10    9    9       208.80        13.99       216.36 o
 -16   10    9        85.19        32.95        13.95 o
 -15   10    9       307.65        11.70       350.97 o
 -14   10    9       935.14         7.73       915.35 o
 -13   10    9       207.65        30.58        27.14 o
 -12   10    9       208.80        11.09       133.10 o
 -11   10    9       201.64        15.29       143.03 o
 -10   10    9      2582.67         3.50      2554.08 o
  -9   10    9       798.06         6.35       791.09 o
  -8   10    9       165.89         5.66       123.17 o
  -7   10    9      1371.96         2.22      1400.79 o
  -6   10    9       375.20         6.35       405.38 o
  -5   10    9       765.08         4.93       743.38 o
  -4   10    9        68.06        41.73        12.68 o
  -3   10    9      2358.07         2.99      2609.62 o
  -2   10    9       902.40         3.88       999.91 o
  -1   10    9        98.01        18.58        10.87 o
   0   10    9      1546.06         4.04      1449.57 o
   1   10    9       440.58         5.71       312.96 o
   2   10    9      5967.56         2.04      6054.56 o
   3   10    9       384.55         1.96       321.22 o
   4   10    9       393.63        11.16       557.55 o
   5   10    9      1923.70         5.71      2067.45 o
   6   10    9       153.76        21.53        22.29 o
   7   10    9       772.84        24.40       847.02 o
   8   10    9       345.96        10.63       172.98 o
   9   10    9       253.76        17.06        81.35 o
 -15   11    9       108.99        32.26        98.28 o
 -14   11    9       177.16        30.69        15.67 o
 -13   11    9       597.31         7.84       597.35 o
 -12   11    9       445.21         7.78       419.17 o
 -11   11    9       816.24         6.45       725.87 o
 -10   11    9       697.49         6.00       552.87 o
  -9   11    9       567.39         5.02       525.56 o
  -8   11    9       215.21         7.84        87.28 o
  -7   11    9       163.33         8.64       160.36 o
  -6   11    9       725.22         6.92       670.73 o
  -5   11    9      2227.84         2.89      2257.66 o
  -4   11    9       972.19         4.20      1094.77 o
  -3   11    9       665.64         4.62       735.27 o
  -2   11    9       419.02         7.90       369.52 o
  -1   11    9       655.36         6.35       607.10 o
   0   11    9       105.88        14.59        59.84 o
   1   11    9       817.96         3.39       887.50 o
   2   11    9       733.33         5.24       626.85 o
   3   11    9       135.26         3.69       142.63 o
   4   11    9      2269.57         6.50      1972.16 o
   5   11    9       110.88        30.80         5.00 o
   6   11    9       466.56         9.30       734.82 o
   7   11    9       203.06        28.20         3.41 o
   8   11    9       143.04        75.69       243.99 o
   9   11    9       133.86        23.43        77.07 o
 -14   12    9       361.00        15.29       493.78 o
 -13   12    9       184.14        26.21        19.34 o
 -12   12    9       392.04         7.78       442.54 o
 -11   12    9       192.10        13.99       297.91 o
 -10   12    9      1873.16         3.35      1910.86 o
  -9   12    9       245.55         7.13       172.98 o
  -8   12    9       220.23        17.39       158.27 o
  -7   12    9       503.10         8.12       375.60 o
  -6   12    9       106.50        12.74       186.30 o
  -5   12    9       318.27         8.35       430.09 o
  -4   12    9       661.52         5.71       810.30 o
  -3   12    9      1338.10         4.54      1245.41 o
  -2   12    9      1086.36         4.58       945.16 o
  -1   12    9       183.87         9.42       140.07 o
   0   12    9      1796.06         3.50      1856.22 o
   1   12    9       155.00        15.05        50.03 o
   2   12    9       824.84         4.49       672.44 o
   3   12    9       119.25         8.82        68.32 o
   4   12    9       313.64        13.62       172.76 o
   5   12    9       219.63        15.84       417.47 o
   6   12    9       392.04        25.60        14.51 o
   7   12    9       705.96        44.36       815.03 o
   8   12    9       293.44        20.98       216.12 o
 -13   13    9       279.56        26.63       117.54 o
 -12   13    9       240.25        17.22       107.01 o
 -11   13    9       695.38         8.18       684.52 o
 -10   13    9       230.43        28.41        12.39 o
  -9   13    9        80.64        50.27        43.57 o
  -8   13    9       701.72         6.15       597.75 o
  -7   13    9        97.81        46.92         0.70 o
  -6   13    9      2211.82         3.69      2288.46 o
  -5   13    9        93.90        35.64        27.14 o
  -4   13    9       471.76         7.13       467.63 o
  -3   13    9        99.60        32.83         3.63 o
  -2   13    9      1485.33         4.93      1646.95 o
  -1   13    9       182.52        26.73        26.03 o
   0   13    9       122.99        25.81        30.61 o
   1   13    9       412.90        11.02       278.79 o
   2   13    9       969.70         4.54       824.51 o
   3   13    9       109.41        31.70        27.66 o
   5   13    9       207.07        20.98        55.07 o
   6   13    9      1546.06         8.88      1494.05 o
   7   13    9       283.59        35.05        11.99 o
 -12   14    9       746.38        11.76       969.76 o
 -11   14    9       601.72         9.12       489.37 o
 -10   14    9      1159.40         7.73      1016.74 o
  -9   14    9       187.42        35.28       198.00 o
  -8   14    9      1131.65         7.90       940.58 o
  -7   14    9       146.41        24.80        36.86 o
  -6   14    9       181.71        13.25        95.03 o
  -5   14    9       261.15        13.91       190.62 o
  -4   14    9       272.25         9.55       283.51 o
  -3   14    9      1239.04        13.76      1303.36 o
  -2   14    9       918.09         6.35       949.24 o
  -1   14    9       114.49        30.36         2.66 o
   0   14    9      1684.28         4.28      1841.27 o
   1   14    9        56.10        44.49         0.51 o
   2   14    9      1616.04         7.84      1773.66 o
   3   14    9       235.32        11.83       273.56 o
   4   14    9       805.99         9.24       880.12 o
   5   14    9       111.94        48.02         1.54 o
   6   14    9       146.65        69.56         3.89 o
 -11   15    9       531.30        10.24       520.26 o
 -10   15    9       203.35        32.83        50.73 o
  -9   15    9       287.98        16.40       174.51 o
  -7   15    9       160.02        14.29        36.55 o
  -6   15    9      1373.44         4.45      1067.54 o
  -5   15    9       807.70         6.20       930.95 o
  -4   15    9       969.70         7.02      1049.22 o
  -3   15    9       153.51        32.26       109.94 o
  -2   15    9       170.30        11.90       255.24 o
  -1   15    9       308.35        12.04       283.79 o
   0   15    9       132.94        30.80       210.07 o
   1   15    9        64.80        50.41        37.26 o
   2   15    9       187.42        36.60        39.93 o
   3   15    9        58.52        87.80       115.21 o
   4   15    9      1330.79         9.73      1243.66 o
  -9   16    9        99.40        62.41         2.53 o
  -8   16    9       274.56        30.36       188.34 o
  -7   16    9       171.35        32.72       119.52 o
  -6   16    9       165.38        22.28       149.24 o
  -5   16    9       148.84        30.80         1.20 o
  -4   16    9       447.75        11.42       312.67 o
  -3   16    9       250.91        19.36        94.54 o
  -2   16    9       531.76         9.00       433.88 o
  -1   16    9       184.96        17.22       190.62 o
   0   16    9      1424.31         5.62      1458.41 o
   1   16    9       137.59        24.60         0.01 o
   2   16    9       219.34        32.49       340.50 o
   3   16    9       130.19        40.70        23.56 o
  -6   17    9       602.70        26.94       534.33 o
  -5   17    9       146.41        33.41       160.36 o
  -4   17    9      1146.50         6.81      1073.50 o
  -3   17    9       134.33        35.16         0.59 o
  -2   17    9       292.75        17.64       275.75 o
  -1   17    9        64.00        44.09         1.76 o
   0   17    9       180.90        22.66        47.03 o
 -16    0   10      2713.37         5.02      1974.37 o
 -14    0   10      2062.07         1.77      2074.23 o
 -12    0   10      1013.79         2.89       928.93 o
 -10    0   10      1460.00        21.25      1383.49 o
  -8    0   10       183.06        27.14       153.11 o
  -6    0   10      3911.25         2.16      3721.80 o
  -4    0   10      4476.95         6.81      4473.86 o
  -2    0   10       371.33         7.45       357.52 o
   0    0   10      1580.06         3.20      1114.04 o
   2    0   10      2495.00         2.79      2142.68 o
   4    0   10      4195.15         2.02      4165.80 o
   6    0   10      2405.90         2.53      2172.69 o
   8    0   10       656.90         9.18       586.07 o
  10    0   10       350.81        19.18       111.51 o
 -19    1   10        84.46        77.44        47.71 o
 -18    1   10       253.13         9.12       112.91 o
 -17    1   10       220.82        18.40        91.82 o
 -16    1   10       153.26         9.49       203.64 o
 -15    1   10        95.65        26.73         0.59 o
 -14    1   10      2265.76         2.92      2372.42 o
 -13    1   10       233.78         3.53       256.30 o
 -12    1   10      2985.53         1.30      2902.58 o
 -11    1   10       401.60         4.08       373.67 o
 -10    1   10       127.24        26.32        55.93 o
  -9    1   10       245.24        11.02       261.63 o
  -8    1   10     12889.06         2.46     12748.88 o
  -7    1   10       727.38         6.30       683.22 o
  -6    1   10      1293.84         3.88      1182.51 o
  -5    1   10       165.38        23.33        96.16 o
  -4    1   10       236.24         7.56       240.38 o
  -3    1   10        84.64        29.59        16.27 o
  -2    1   10      3517.68         2.02      3628.41 o
  -1    1   10        85.01        31.81        28.10 o
   0    1   10      6779.88         2.04      6486.03 o
   1    1   10       108.16        29.81        24.61 o
   2    1   10      4018.29         2.13      3862.56 o
   3    1   10       390.46         5.71       393.13 o
   4    1   10       410.06         5.20       338.37 o
   5    1   10       790.17         4.33       737.97 o
   6    1   10       521.67         4.04       500.42 o
   7    1   10        97.22         6.60        66.42 o
   8    1   10       547.56         5.90       584.46 o
   9    1   10        77.26        19.27        52.76 o
  10    1   10      1485.33         7.40      1569.90 o
  11    1   10       206.21        30.14        40.04 o
 -19    2   10       315.77        18.49       170.81 o
 -18    2   10       107.54        31.92       100.26 o
 -17    2   10       442.26        11.36        35.46 o
 -16    2   10      2653.28         4.37      2384.54 o
 -15    2   10        53.73        40.07         1.58 o
 -14    2   10       637.56         6.10       584.46 o
 -13    2   10        20.70       159.26        15.80 o
 -12    2   10       856.15         5.62       815.97 o
 -11    2   10       299.98        18.06       384.31 o
 -10    2   10       215.21        14.90        68.18 o
  -9    2   10       166.41        17.47        26.28 o
  -8    2   10      4033.52         2.22      3875.95 o
  -7    2   10       340.77         4.80       356.27 o
  -6    2   10      6598.31         1.88      6535.49 o
  -5    2   10       100.20        19.71        68.59 o
  -4    2   10      8609.98         2.07      8313.52 o
  -3    2   10       269.29         7.18       249.45 o
  -2    2   10      1436.41         2.89      1382.26 o
  -1    2   10       106.50        19.27        35.56 o
   0    2   10       679.64         5.20       245.29 o
   1    2   10      2305.92         2.31      2089.34 o
   2    2   10      3499.91         2.46      3059.94 o
   3    2   10       101.20        17.39        33.32 o
   4    2   10       832.32         3.39       866.90 o
   5    2   10       223.80         6.86       154.34 o
   6    2   10      3293.61         1.72      3305.66 o
   7    2   10       160.78        23.43       101.93 o
   8    2   10       521.67         6.92       517.61 o
   9    2   10       135.49        29.38         1.14 o
  10    2   10       218.45        17.89       222.49 o
  11    2   10       141.37        57.76        46.35 o
 -18    3   10       123.65        60.53         1.89 o
 -17    3   10       210.54        17.39         3.57 o
 -16    3   10       496.84        10.56       269.73 o
 -15    3   10       226.20        12.82       184.49 o
 -14    3   10      1835.27         3.53      1977.32 o
 -13    3   10       452.84         8.24       705.04 o
 -12    3   10       175.30        37.82        22.84 o
 -11    3   10       220.52        13.91       227.96 o
 -10    3   10       528.08         7.45       497.10 o
  -9    3   10       462.68         2.10       337.15 o
  -8    3   10      1435.65         2.02       859.11 o
  -7    3   10        81.54        36.84        10.22 o
  -6    3   10      1158.72         2.69      1194.50 o
  -5    3   10      1102.24         3.35      1099.16 o
  -4    3   10       798.63         3.46       876.19 o
  -3    3   10      1098.92         3.24       968.73 o
  -2    3   10      7793.36         1.66      8054.29 o
  -1    3   10        88.36        13.76       106.49 o
   0    3   10      3545.01         1.96      3580.68 o
   1    3   10       100.00        38.81         0.09 o
   2    3   10      1708.17         2.69      1680.74 o
   3    3   10      1134.34         2.99      1111.83 o
   4    3   10        75.00        10.50        34.38 o
   5    3   10       119.46        13.54       189.47 o
   6    3   10       253.13        10.56       203.40 o
   7    3   10       219.63        11.97       242.96 o
   8    3   10       191.55         9.00       383.66 o
   9    3   10       125.66        36.24         0.63 o
  10    3   10      1814.76         7.45      1835.58 o
  11    3   10       350.81        24.01         1.50 o
 -18    4   10       403.21        12.11       438.72 o
 -17    4   10       255.04        19.71       133.10 o
 -16    4   10      1622.48         5.66      1315.34 o
 -15    4   10       148.60        12.96       139.09 o
 -14    4   10      1100.91         4.71      1285.48 o
 -13    4   10        63.36        92.35         1.89 o
 -12    4   10       859.08        13.25       794.82 o
 -11    4   10       625.00        15.84       540.47 o
 -10    4   10      4536.02         3.03      4830.81 o
  -9    4   10      1005.52         5.62       867.39 o
  -8    4   10      3144.97         2.25      3032.51 o
  -7    4   10       176.36         7.34       187.66 o
  -6    4   10      4121.64         1.96      4128.47 o
  -5    4   10      2290.58         2.76      2178.10 o
  -4    4   10      6756.84         1.77      6851.22 o
  -3    4   10       269.62         6.66       239.61 o
  -2    4   10       382.59         4.67       314.72 o
  -1    4   10      3221.70         2.28      3022.48 o
   0    4   10       114.06        20.25        37.66 o
   1    4   10       306.25         4.33       273.28 o
   2    4   10      1723.91         2.50      1457.78 o
   3    4   10      1006.79         2.69      1003.58 o
   4    4   10      2222.18         4.33      2172.69 o
   5    4   10       738.75         5.62       905.86 o
   6    4   10       781.76         7.02       657.49 o
   7    4   10        53.29        81.72         1.78 o
   8    4   10       686.44         7.24       766.59 o
   9    4   10       168.22        12.89       105.47 o
  10    4   10       378.69        21.34       290.81 o
  11    4   10       351.19        19.18       502.65 o
 -18    5   10       219.93        16.08        15.48 o
 -17    5   10       398.00         9.06       470.86 o
 -16    5   10       514.38         8.01       509.36 o
 -15    5   10       408.04         8.64       287.71 o
 -14    5   10      1401.75         6.71      1188.21 o
 -13    5   10        88.17        51.98         0.11 o
 -12    5   10      2001.67        17.06      2056.91 o
 -11    5   10       281.90        46.65       209.11 o
 -10    5   10       919.30        10.37       692.78 o
  -9    5   10      1791.83         4.28      1827.08 o
  -8    5   10      2789.95         3.76      2468.58 o
  -7    5   10        73.96        13.25       101.93 o
  -6    5   10       214.62         6.50       187.43 o
  -5    5   10      1683.46         2.96      1768.09 o
  -4    5   10       159.77        15.92        91.35 o
  -3    5   10       273.90         6.15       310.33 o
  -2    5   10      3735.65         1.93      3878.02 o
  -1    5   10       134.33         6.92       171.67 o
   0    5   10      4003.09         2.13      3898.67 o
   1    5   10       186.87         9.42         1.89 o
   2    5   10      4577.88         1.93      4840.03 o
   3    5   10       795.24         1.85       698.46 o
   4    5   10        36.72       105.27         1.42 o
   5    5   10       235.01        10.89       305.97 o
   6    5   10        91.78        33.52         2.10 o
   7    5   10       915.06         6.10       964.10 o
   8    5   10       629.01         7.73       609.96 o
   9    5   10       141.61        29.27        61.39 o
  10    5   10      1318.42         8.76      1087.66 o
  11    5   10       201.92        17.72       155.99 o
 -18    6   10        99.20        31.36       157.23 o
 -17    6   10       180.63        23.52         0.07 o
 -16    6   10       512.12        10.24       500.05 o
 -15    6   10       169.26        20.43        72.63 o
 -14    6   10       175.30        16.81       236.54 o
 -13    6   10       558.38         9.42       639.36 o
 -12    6   10       270.27        19.36       288.83 o
 -11    6   10       287.64        13.40       241.41 o
 -10    6   10       150.06        21.53         4.89 o
  -9    6   10       219.93        16.00       151.67 o
  -8    6   10      3989.19         2.82      4174.36 o
  -7    6   10       232.26         9.73       254.45 o
  -6    6   10      2988.81         2.34      3045.29 o
  -5    6   10       258.89         7.45       311.50 o
  -4    6   10      5038.16         1.90      5083.87 o
  -3    6   10        50.41        44.76         0.46 o
  -2    6   10      1006.79         3.13       976.48 o
  -1    6   10      1761.48         2.62      1929.73 o
   0    6   10       407.64         8.01        74.33 o
   1    6   10       142.32        19.71         3.17 o
   2    6   10      2710.24         1.82      2310.70 o
   3    6   10       202.49        18.58        70.39 o
   4    6   10      1620.87         4.58      1498.53 o
   5    6   10       166.41        18.49        47.83 o
   6    6   10      1198.54         6.97       921.38 o
   7    6   10       122.10        21.62         9.65 o
   8    6   10       194.04        19.62        43.03 o
   9    6   10       134.79        18.92        80.31 o
  10    6   10       184.14        20.43        84.36 o
 -17    7   10       289.68        17.06        54.95 o
 -16    7   10       160.78        35.40        24.86 o
 -15    7   10       414.53        13.03       453.41 o
 -14    7   10       887.44         6.76       878.64 o
 -13    7   10        88.55        63.52        12.98 o
 -12    7   10      1053.00         6.60       893.44 o
 -11    7   10        93.70        76.91         0.33 o
 -10    7   10      1656.49         7.24      1459.68 o
  -9    7   10       -18.32       414.53        39.83 o
  -8    7   10       113.21        43.82        18.69 o
  -7    7   10       213.74        14.29       109.07 o
  -6    7   10        82.63        64.80         0.19 o
  -5    7   10      3471.57         2.69      3643.39 o
  -4    7   10      1071.91         2.19      1035.85 o
  -3    7   10       257.60         9.86       223.98 o
  -2    7   10      2741.57         2.82      2751.98 o
  -1    7   10       146.65        12.96       102.77 o
   0    7   10      3346.62         2.40      3255.38 o
   1    7   10       878.53         3.76       745.64 o
   2    7   10      1857.61         1.82      1882.00 o
   3    7   10       537.31         6.66       640.19 o
   4    7   10      1462.30        12.46      1615.51 o
   5    7   10       187.42        22.66       120.43 o
   6    7   10      1029.13         5.81      1003.58 o
   7    7   10       617.52        11.02       726.31 o
   8    7   10       103.02        32.72        56.80 o
   9    7   10        79.57        24.21        20.08 o
  10    7   10       256.64        13.32       202.93 o
 -17    8   10       162.56        18.23        97.46 o
 -16    8   10       360.62        10.63       431.81 o
 -15    8   10       181.17        17.56       141.45 o
 -14    8   10      1118.23         8.58       865.92 o
 -13    8   10      1039.42         6.97      1101.36 o
 -12    8   10       173.19        33.64         2.69 o
 -11    8   10       690.11         6.97       532.42 o
 -10    8   10        90.82        37.95        85.58 o
  -9    8   10      1124.26         8.53      1254.78 o
  -8    8   10      1290.96         9.67      1234.33 o
  -7    8   10      1679.36         2.86      1803.08 o
  -6    8   10       921.73         2.99       987.38 o
  -5    8   10      1669.54         3.39      1752.80 o
  -4    8   10      1958.95         3.53      1992.81 o
  -3    8   10       617.52         5.06       524.42 o
  -2    8   10       408.85         6.35       403.38 o
  -1    8   10      4290.25         2.31      4225.89 o
   0    8   10       437.23         5.66       376.24 o
   1    8   10       644.14         3.65       558.72 o
   2    8   10       174.77         3.46       128.18 o
   3    8   10      1802.00         4.58      1953.08 o
   4    8   10      1478.40         5.95      1661.78 o
   5    8   10       182.52        13.62       240.90 o
   6    8   10       898.20         6.15       592.50 o
   7    8   10       100.00        31.02         0.47 o
   8    8   10       150.55        15.29       147.42 o
   9    8   10       159.77        17.89       126.69 o
  10    8   10       366.72        10.56       485.71 o
 -16    9   10       470.02        10.82       488.27 o
 -15    9   10       565.49         8.82       713.43 o
 -14    9   10      1315.51         5.62      1246.58 o
 -13    9   10        92.35        63.84         0.85 o
 -12    9   10       248.06         9.30       285.46 o
 -11    9   10       361.00        11.90       389.53 o
 -10    9   10       211.41        11.63       176.48 o
  -9    9   10      1139.74         4.24      1257.72 o
  -8    9   10       407.64         5.76       411.74 o
  -7    9   10      1577.68         1.99      1636.22 o
  -6    9   10       604.67         4.16       730.34 o
  -5    9   10      1596.80         3.69      1667.18 o
  -4    9   10       476.11         5.62       454.47 o
  -3    9   10       525.33         4.67       550.92 o
  -2    9   10      1445.52         3.35      1551.58 o
  -1    9   10       348.57         7.67       377.85 o
   0    9   10       295.84         7.62       302.79 o
   1    9   10        99.40         6.66        16.94 o
   2    9   10       694.85         2.59       721.41 o
   3    9   10       480.05        65.77       374.63 o
   4    9   10        54.91       152.03         9.49 o
   5    9   10       342.25        10.50       232.99 o
   6    9   10       214.33        17.72         7.20 o
   7    9   10      1000.46         6.40       959.47 o
   8    9   10       250.59         8.82       470.14 o
   9    9   10       149.82        39.44        16.60 o
 -16   10   10       170.82        13.62       210.31 o
 -15   10   10       183.33        28.20         4.08 o
 -14   10   10       774.51         7.51       843.17 o
 -13   10   10       469.59        10.63       350.97 o
 -12   10   10       159.52        22.66         0.06 o
 -11   10   10      1222.90        12.60      1219.82 o
 -10   10   10       314.35        10.37       243.47 o
  -9   10   10       374.81         7.08       263.51 o
  -8   10   10      1261.67         2.89      1221.56 o
  -7   10   10       324.36         2.59       279.89 o
  -6   10   10      3320.06         2.62      3314.24 o
  -5   10   10       123.65        31.14        67.64 o
  -4   10   10      1179.24         4.12      1247.16 o
  -3   10   10       308.35         6.45       377.20 o
  -2   10   10       937.58         4.84       835.97 o
  -1   10   10      1920.19         3.46      1910.86 o
   0   10   10       406.83         4.54       384.96 o
   1   10   10      1795.22         2.56      1673.28 o
   2   10   10       562.16         3.69       363.18 o
   3   10   10       142.32        26.52       199.87 o
   4   10   10      2283.88        27.04      2010.60 o
   5   10   10       213.45        78.15         0.76 o
   6   10   10       607.62        17.47       690.60 o
   7   10   10       286.62        25.00         2.94 o
   8   10   10        40.32       164.35        58.06 o
 -15   11   10       798.06        56.40       594.11 o
 -14   11   10       340.03        10.37       497.10 o
 -13   11   10       108.78        39.06         1.38 o
 -12   11   10       247.12        17.31        78.24 o
 -11   11   10       165.64        25.91        11.47 o
 -10   11   10       292.41         6.25       355.64 o
  -9   11   10       931.47         4.12       719.63 o
  -8   11   10       461.39         3.88       446.39 o
  -7   11   10       765.08         4.28       634.76 o
  -6   11   10       301.02         7.34       367.30 o
  -5   11   10      3141.60         2.92      3371.70 o
  -4   11   10       495.06         7.08       396.09 o
  -3   11   10       618.02         6.30       657.07 o
  -2   11   10      1600.80         3.65      1859.08 o
  -1   11   10      2306.88         3.42      2358.72 o
   0   11   10      1404.75         3.72      1312.94 o
   1   11   10       227.41         9.49        35.46 o
   2   11   10      1325.69         3.06      1293.81 o
   3   11   10      1479.17         6.97      1265.36 o
   4   11   10       143.76        38.81       152.70 o
   5   11   10       546.16        14.75        60.74 o
   6   11   10       163.33        35.52        25.69 o
   8   11   10       752.40        10.76       687.13 o
 -14   12   10       273.57        15.52       167.57 o
 -13   12   10       265.69        14.82       501.17 o
 -12   12   10       116.86        28.09        16.40 o
 -11   12   10       756.25         4.08       907.35 o
 -10   12   10       227.71         7.13       291.94 o
  -9   12   10       467.42         8.07       395.43 o
  -8   12   10       306.25         7.24       251.81 o
  -7   12   10        79.74        28.94         1.07 o
  -6   12   10      1087.02         4.20       936.02 o
  -5   12   10       375.58         7.13       463.34 o
  -4   12   10       152.52        22.94        96.65 o
  -3   12   10      2239.18         3.61      2252.16 o
  -2   12   10       100.00        36.72         0.61 o
  -1   12   10      2066.61         3.61      1929.73 o
   0   12   10       163.58        12.53       114.15 o
   1   12   10       448.17         5.81       565.79 o
   2   12   10       293.09         9.49        14.33 o
   3   12   10       249.64        19.18       204.82 o
   4   12   10       233.48        35.76        77.80 o
   5   12   10       395.21        23.81         3.00 o
   6   12   10       230.13        34.11       162.05 o
   7   12   10        66.75        91.01         5.65 o
 -13   13   10       144.24        27.46        40.56 o
 -12   13   10       164.61        20.07         0.45 o
 -11   13   10        46.24        75.86         1.07 o
 -10   13   10       243.05        11.16       141.65 o
  -9   13   10       201.64        19.54        45.56 o
  -8   13   10       116.21        28.30        42.49 o
  -7   13   10      2311.69         3.57      2201.35 o
  -6   13   10       234.70         7.78       271.91 o
  -5   13   10      1083.07         7.29       886.52 o
  -4   13   10        74.82        42.12        32.37 o
  -3   13   10       583.22         6.60       609.96 o
  -2   13   10        64.00        22.94         5.69 o
  -1   13   10       295.50        12.18       220.52 o
   0   13   10       190.44        10.18       212.00 o
   1   13   10       934.52         5.38       721.41 o
   2   13   10       212.58        15.29       268.65 o
   4   13   10       211.12        36.60        20.08 o
   5   13   10       781.20        14.59       712.54 o
   6   13   10       381.03        28.73       444.64 o
 -12   14   10       161.29        22.85        59.84 o
 -11   14   10      1481.48         7.73      1830.62 o
 -10   14   10       330.88        25.00        81.50 o
  -8   14   10       166.41        39.69         2.15 o
  -7   14   10       235.01        10.63       129.69 o
  -6   14   10       245.55        30.80        47.14 o
  -5   14   10       209.67        17.31        47.25 o
  -4   14   10        63.20        52.56        46.91 o
  -3   14   10       463.11         7.62       534.71 o
  -2   14   10       382.98         8.07       271.10 o
  -1   14   10      1469.96         4.58      1602.22 o
   0   14   10       521.67        10.24       399.07 o
   1   14   10      1401.75         8.07      1232.00 o
   2   14   10       192.38        20.70        30.15 o
   3   14   10       478.30        11.56       464.77 o
   4   14   10       570.25        10.56       706.80 o
   5   14   10       350.81        25.91        85.28 o
 -10   15   10       286.96        13.32       292.22 o
  -9   15   10       225.30        33.52        37.66 o
  -8   15   10       237.78        28.09       186.07 o
  -7   15   10       846.23        13.91       933.48 o
  -6   15   10        97.42        36.84         6.98 o
  -5   15   10       547.09         7.24       811.25 o
  -4   15   10       133.86        20.61        66.82 o
  -3   15   10       382.59        12.67       373.67 o
  -2   15   10       196.00        12.39       229.21 o
  -1   15   10       141.61        13.40       236.29 o
   0   15   10       202.49        33.76       210.79 o
   1   15   10       264.71        29.48        45.67 o
   2   15   10       290.02        35.40       331.09 o
   3   15   10       885.06        11.49       927.92 o
  -8   16   10       162.31        36.00        24.94 o
  -7   16   10       163.33        24.21       169.08 o
  -6   16   10       296.18        11.49       297.62 o
  -5   16   10       108.58        27.67        60.61 o
  -4   16   10        66.91        62.57         0.54 o
  -3   16   10      1266.65         7.13      1337.06 o
  -2   16   10       171.35        15.05        64.27 o
  -1   16   10       990.36        10.05      1065.37 o
   0   16   10       412.90        23.14       170.37 o
   1   16   10       651.78        37.45       579.27 o
 -19    0   11      1548.42         8.64      1632.20 o
 -15    0   11       765.08         2.46       834.05 o
 -13    0   11       476.99         3.39       475.18 o
 -11    0   11      2787.84         4.24      3173.68 o
  -9    0   11        94.09        58.52        23.08 o
  -7    0   11     14111.06         1.88     14358.41 o
  -5    0   11       186.05        13.91       203.87 o
  -3    0   11       259.53         7.95       227.96 o
  -1    0   11       484.88         7.02       462.27 o
   1    0   11       737.67         4.58       175.38 o
   3    0   11      3379.10         2.40      3125.34 o
   5    0   11      4098.56         1.82      4119.96 o
   7    0   11      1278.78         3.03      1151.39 o
   9    0   11       594.87        22.18       495.99 o
  11    0   11       233.48        31.36       279.34 o
 -19    1   11       187.96        26.83       119.70 o
 -18    1   11       158.76        19.27        50.50 o
 -16    1   11       129.05        20.34        10.70 o
 -15    1   11       683.82         4.16       696.28 o
 -14    1   11       205.92        12.32        15.02 o
 -13    1   11      1126.27         1.14      1312.94 o
 -12    1   11       139.00        12.04        36.15 o
 -11    1   11      3116.99        16.32      3299.00 o
 -10    1   11       162.31        18.15       207.44 o
  -9    1   11       842.74         5.62       929.94 o
  -8    1   11        61.94        87.05         0.05 o
  -7    1   11       716.10         6.25       577.28 o
  -6    1   11        71.91        37.09        69.70 o
  -5    1   11      1493.05         3.61      1578.44 o
  -4    1   11       151.29        27.56        54.46 o
  -3    1   11      4708.70         2.46      4681.17 o
  -2    1   11       385.73         5.90       415.11 o
  -1    1   11      7219.90         2.04      7110.01 o
   0    1   11       114.70        30.80         2.88 o
   1    1   11      4126.78         2.19      4204.38 o
   2    1   11       102.21        35.40         0.01 o
   3    1   11       635.54         4.71       602.22 o
   4    1   11      1688.39         2.86      1672.60 o
   5    1   11       177.69         5.90       140.07 o
   6    1   11        76.04        26.11         1.36 o
   7    1   11       977.81         3.03      1121.24 o
   8    1   11       130.87        25.70         1.69 o
   9    1   11       764.52         8.70       803.25 o
  10    1   11       270.93        27.56         0.81 o
  11    1   11      1040.71        12.04       762.92 o
 -18    2   11       408.04        18.40        33.42 o
 -16    2   11        61.15        10.43        42.59 o
 -15    2   11      1193.01         4.08       874.72 o
 -14    2   11       151.29        14.90       122.98 o
 -13    2   11       237.78        11.56       264.05 o
 -12    2   11        70.73       100.00         0.59 o
 -11    2   11       107.54        64.64        96.65 o
 -10    2   11       273.57         4.54       297.91 o
  -9    2   11      2389.25         1.80      1997.99 o
  -8    2   11       215.50        11.63       157.02 o
  -7    2   11      6148.13         1.99      6286.16 o
  -6    2   11       257.28        10.18       226.46 o
  -5    2   11      3264.98         2.46      3298.05 o
  -4    2   11      1238.34         3.72      1222.14 o
  -3    2   11      4464.91         2.34      4334.25 o
  -2    2   11       192.93        11.16       125.20 o
  -1    2   11       880.90         5.11       371.43 o
   0    2   11      1078.47         3.65      1060.51 o
   1    2   11       472.63         6.05        37.56 o
   2    2   11       135.49         9.73       108.73 o
   3    2   11        94.87         8.47       156.40 o
   4    2   11       275.23         5.43       300.20 o
   5    2   11      4751.34         1.64      4895.50 o
   6    2   11       202.49         4.24       198.24 o
   7    2   11       209.09         9.80       247.89 o
   8    2   11        69.22        60.37         2.94 o
   9    2   11       602.70        11.56       620.65 o
  10    2   11       110.88        47.89         1.63 o
 -18    3   11       414.53        19.89        88.83 o
 -17    3   11       216.68        38.94         5.81 o
 -16    3   11       124.55        25.30         0.83 o
 -15    3   11       348.20         7.95       321.81 o
 -14    3   11       203.06        11.63       162.47 o
 -13    3   11       536.39         8.12       478.08 o
 -12    3   11       544.29         8.58       545.88 o
 -11    3   11      2422.61         4.97      2377.26 o
 -10    3   11       269.29        25.60       396.42 o
  -9    3   11       335.26         5.20       305.97 o
  -8    3   11      1984.70         2.28      2202.90 o
  -7    3   11       146.65         9.80       103.10 o
  -6    3   11       105.27        20.61        77.07 o
  -5    3   11      1711.48         2.86      1856.94 o
  -4    3   11        96.83        42.12        48.75 o
  -3    3   11      1151.92         3.76      1189.92 o
  -2    3   11       553.19         4.41       577.28 o
  -1    3   11      3533.11         2.34      3558.90 o
   0    3   11       126.11        16.89        56.93 o
   1    3   11      2254.35         2.76      2139.62 o
   2    3   11       249.96         7.51       242.18 o
   3    3   11       388.88         4.45       455.88 o
   4    3   11       689.59         3.24       720.08 o
   5    3   11       624.50         6.10       711.66 o
   6    3   11       253.76         8.47       287.99 o
   7    3   11      1110.89         5.71      1120.68 o
   8    3   11       148.35        15.68       129.88 o
   9    3   11       638.07        16.73       690.60 o
  10    3   11       146.17        37.09        21.36 o
 -18    4   11       132.25        43.56       118.07 o
 -17    4   11       183.87        46.92       218.80 o
 -16    4   11       151.04        31.58         4.89 o
 -15    4   11       444.79         6.20       424.61 o
 -14    4   11        56.55        59.44        41.84 o
 -13    4   11       158.76        25.00       129.31 o
 -12    4   11       121.22        51.70        53.12 o
 -11    4   11       872.61        28.94       994.68 o
 -10    4   11       598.29        12.67       501.91 o
  -9    4   11      1601.60         4.33      1636.22 o
  -8    4   11       702.78         4.04       649.45 o
  -7    4   11      8800.32         1.88      9002.34 o
  -6    4   11        51.70        78.15         4.60 o
  -5    4   11      2117.84         3.06      2115.93 o
  -4    4   11       435.56         5.95       468.71 o
  -3    4   11       602.21         5.11       530.13 o
  -2    4   11        88.74        41.99         3.41 o
  -1    4   11       240.25        13.32        37.56 o
   0    4   11       850.89         4.20       924.40 o
   2    4   11       346.70         4.88       351.28 o
   3    4   11      3128.16         1.32      3262.95 o
   4    4   11       254.40        13.84       223.24 o
   5    4   11      1270.21         5.11      1297.38 o
   6    4   11        37.70        98.60        13.16 o
   7    4   11       490.18         7.62       500.42 o
   8    4   11       480.49        14.21       376.24 o
   9    4   11       318.62        13.62       371.43 o
  10    4   11       203.92        24.80         6.17 o
 -18    5   11       245.86        15.13       160.36 o
 -17    5   11       145.93        17.22       221.26 o
 -16    5   11       177.96        23.04        25.78 o
 -15    5   11       351.19         9.49       388.87 o
 -14    5   11       134.56        35.16        16.94 o
 -13    5   11       490.18         9.42       645.65 o
 -12    5   11       677.56        11.56       490.10 o
 -11    5   11      2007.04         3.88      2047.16 o
 -10    5   11       334.52        15.76       443.94 o
  -9    5   11       719.31        10.11       702.41 o
  -8    5   11      3840.28         2.16      4228.04 o
  -7    5   11       389.67         6.00       310.62 o
  -6    5   11       200.22        13.32       139.49 o
  -5    5   11       231.04         6.97       286.58 o
  -4    5   11      1346.16         3.61      1384.10 o
  -3    5   11      2062.07         2.62      2072.72 o
  -2    5   11       825.99         4.12       829.75 o
  -1    5   11      6859.15         2.16      7181.42 o
   0    5   11      1053.65         3.42      1059.97 o
   1    5   11      4569.76         2.07      4490.49 o
   2    5   11        72.25        22.47         5.34 o
   3    5   11       175.56         4.04       270.28 o
   4    5   11       502.66         9.06       481.34 o
   5    5   11        69.39        43.69         4.05 o
   6    5   11       223.20        20.07       247.63 o
   7    5   11       768.95         7.78       981.14 o
   8    5   11       302.76        15.29       314.43 o
   9    5   11      1128.96         8.41      1191.64 o
  10    5   11       155.00        23.04        20.15 o
 -18    6   11       298.25        23.62       177.36 o
 -17    6   11       592.92         9.42       630.18 o
 -16    6   11       231.34        17.98        46.24 o
 -15    6   11       711.29        10.24       680.20 o
 -14    6   11       243.67        17.14       136.18 o
 -13    6   11      1352.77        22.85      1171.14 o
 -12    6   11       309.41        27.98       293.64 o
 -11    6   11       639.58        10.18       733.47 o
 -10    6   11       315.06        39.82       141.84 o
  -9    6   11       157.50        26.52        44.56 o
  -8    6   11        58.06        74.82         7.20 o
  -7    6   11      4234.10         2.62      4397.73 o
  -6    6   11       303.46         7.51       336.24 o
  -5    6   11       189.06         7.84       174.51 o
  -4    6   11      3537.87         1.96      3701.61 o
  -3    6   11      1721.42         2.79      1610.19 o
  -2    6   11        92.93        25.40        17.01 o
  -1    6   11       152.28         7.34       186.07 o
   0    6   11       871.43         3.50       734.82 o
   1    6   11       339.30         6.15       156.20 o
   2    6   11       225.90         4.75       218.31 o
   3    6   11       226.20        13.10       261.37 o
   4    6   11       241.49        11.63       152.49 o
   5    6   11      3769.96         4.88      3858.44 o
   6    6   11       264.06        12.32       251.55 o
   7    6   11       338.93        13.18       186.52 o
   8    6   11       179.29        22.47       185.84 o
   9    6   11       135.49        22.47        71.93 o
 -17    7   11       168.48        22.18        62.69 o
 -16    7   11       268.96        14.06       209.35 o
 -15    7   11       647.19         9.36       612.83 o
 -14    7   11       629.51         9.18       574.89 o
 -13    7   11       739.84         9.00       790.16 o
 -12    7   11        95.26        51.12         0.03 o
 -11    7   11      1939.52         5.66      1859.79 o
 -10    7   11       490.62        25.00       484.25 o
  -9    7   11      4638.97         4.45      4943.13 o
  -8    7   11      2298.24         4.62      2391.01 o
  -7    7   11        84.27        51.41        74.76 o
  -6    7   11       216.68        12.46       126.31 o
  -5    7   11       103.84        35.76        18.05 o
  -4    7   11      1193.01         2.22      1172.84 o
  -3    7   11       864.36         2.62       920.87 o
  -2    7   11       137.59        21.53        42.81 o
  -1    7   11      3177.58         2.79      3231.80 o
   0    7   11        81.72        18.84        14.01 o
   1    7   11       959.14         2.69      1065.91 o
   2    7   11       117.51         9.00        20.37 o
   3    7   11       338.93        51.12       530.89 o
   4    7   11       621.01        11.36       675.45 o
   5    7   11       536.85        10.43       408.38 o
   6    7   11       727.92        12.39       751.98 o
   7    7   11       321.48        32.04       548.59 o
   8    7   11       265.69        14.75       220.52 o
   9    7   11       325.44        10.82       314.14 o
 -17    8   11       471.76        12.60       421.20 o
 -16    8   11       535.00        16.16       552.09 o
 -15    8   11       544.76         7.73       449.89 o
 -14    8   11       535.92         8.29       526.32 o
 -13    8   11       184.96        29.05        44.89 o
 -12    8   11       834.05        15.68       965.64 o
 -11    8   11       887.44         5.76       969.76 o
 -10    8   11       731.70         6.00       779.02 o
  -9    8   11       137.36        26.21         4.85 o
  -8    8   11        78.15        43.16        65.88 o
  -7    8   11      3981.61         2.59      4092.36 o
  -6    8   11        86.86         8.76       123.54 o
  -5    8   11      2108.65         3.39      2238.81 o
  -4    8   11      1142.44         4.16      1094.22 o
  -3    8   11        61.94        63.84         1.21 o
  -2    8   11       368.64         7.02       418.49 o
  -1    8   11       123.43        12.74       157.44 o
   0    8   11      1362.35         3.03      1530.77 o
   1    8   11        48.44         9.61         1.87 o
   2    8   11       984.70         1.46       929.44 o
   3    8   11       253.45        25.10        72.35 o
   4    8   11       760.10        10.89       609.96 o
   5    8   11      1392.04         6.60      1347.98 o
   6    8   11       218.45        27.35        21.90 o
   7    8   11       279.22        15.68       257.90 o
   8    8   11       310.11        24.80       425.63 o
   9    8   11       204.78        17.47       251.81 o
 -16    9   11       170.56        28.73       176.04 o
 -15    9   11       278.89        16.00        80.31 o
 -14    9   11       670.81         7.84       696.71 o
 -13    9   11       869.07        11.97       733.47 o
 -12    9   11       233.17        23.62         8.89 o
 -11    9   11       219.93        21.44       113.79 o
 -10    9   11       131.10        21.16         3.63 o
  -9    9   11      1753.10         4.28      1632.20 o
  -8    9   11      2297.28         2.69      2282.13 o
  -7    9   11       297.91         3.61       311.79 o
  -6    9   11       654.85         9.61       801.84 o
  -5    9   11        99.20        39.69        14.96 o
  -4    9   11       961.62         4.20       961.53 o
  -3    9   11       723.61         4.20       823.56 o
  -2    9   11       364.05         7.13       366.34 o
  -1    9   11      2660.50         3.03      2588.51 o
   0    9   11       405.62         5.43       165.86 o
   1    9   11       132.71         6.60       123.72 o
   2    9   11       141.37         3.24       182.92 o
   3    9   11         1.23      5577.10         0.62 o
   4    9   11       636.55         8.18       938.55 o
   5    9   11       253.13        16.65       150.25 o
   6    9   11      1333.71         7.67       884.05 o
   7    9   11       337.46         9.92       332.30 o
   8    9   11       397.20        21.90       250.76 o
 -15   10   11       135.26        30.58         5.15 o
 -14   10   11       113.00        35.05        27.14 o
 -13   10   11       133.63        25.30        66.96 o
 -12   10   11       877.94         6.40      1010.41 o
 -11   10   11       636.05         6.40       675.02 o
 -10   10   11      1416.02         3.76      1561.38 o
  -9   10   11       216.09        12.25        47.14 o
  -8   10   11       337.46        12.39       358.77 o
  -7   10   11      1541.35         5.90      1725.86 o
  -6   10   11       131.79        10.96       132.91 o
  -5   10   11      1758.12         4.12      1730.68 o
  -4   10   11      1514.77         3.24      1481.27 o
  -3   10   11       251.22        11.76       201.05 o
  -2   10   11       187.14         8.94       220.52 o
  -1   10   11       118.37        16.89        22.60 o
   0   10   11       909.63         4.33       642.29 o
   1   10   11       455.40         4.71       199.87 o
   2   10   11       944.33         6.25      1044.39 o
   3   10   11      1096.93         8.70       918.36 o
   4   10   11        87.98        74.13        27.66 o
   5   10   11      1786.75         6.25      1844.82 o
   6   10   11       374.42        17.72       112.91 o
 -15   11   11       171.09        26.32        76.78 o
 -14   11   11       254.08        12.11       331.39 o
 -13   11   11       300.68        12.04       309.75 o
 -12   11   11       186.32        15.60        16.88 o
 -11   11   11        98.80        36.24         1.65 o
 -10   11   11       244.30         6.30       248.15 o
  -9   11   11       299.98         5.57       345.10 o
  -8   11   11      1609.61         5.90      1590.31 o
  -7   11   11       433.47         8.53       288.55 o
  -6   11   11      1346.16        16.89      1281.32 o
  -5   11   11       212.28        10.24       306.26 o
  -4   11   11      2838.76         3.35      3231.80 o
  -3   11   11       238.39         9.49       316.19 o
  -2   11   11       155.50        12.82       102.93 o
  -1   11   11      1160.08         5.66      1192.78 o
   0   11   11       134.79        15.76        23.96 o
   1   11   11       872.61         4.88       727.65 o
   2   11   11      1110.89        13.69       839.32 o
   3   11   11       252.17        14.75       251.29 o
   4   11   11       441.42        12.32       408.05 o
   6   11   11       299.29        21.81       268.65 o
   7   11   11       699.60        11.29       170.37 o
 -14   12   11       190.99        21.72       269.73 o
 -13   12   11       289.34        48.86       123.35 o
 -12   12   11       548.50        10.18       555.60 o
 -10   12   11       563.59        19.01       628.93 o
  -9   12   11       197.96        14.21       283.51 o
  -8   12   11       149.82        36.84        18.12 o
  -7   12   11       444.37        16.32       413.42 o
  -6   12   11        83.91        33.06        22.05 o
  -5   12   11      1160.08         5.29       883.07 o
  -4   12   11       357.97         8.82       334.11 o
  -3   12   11       139.48        11.49       252.34 o
  -2   12   11       301.37         8.70       310.91 o
  -1   12   11       256.96        13.10       285.74 o
   0   12   11      1087.02         4.97       860.57 o
   1   12   11        58.68        46.38        12.33 o
   2   12   11       380.25        13.99       231.22 o
   4   12   11        59.60        93.32         0.25 o
   5   12   11       186.32        20.16       222.74 o
   6   12   11       208.80        35.05        51.44 o
 -13   13   11       215.21        24.60       183.82 o
 -12   13   11       148.11        38.44        32.56 o
 -11   13   11       142.80        27.14        38.17 o
  -9   13   11       595.85         7.45       475.91 o
  -8   13   11      2428.52         4.93      1960.41 o
  -7   13   11       273.90         9.49       186.07 o
  -6   13   11       641.61         8.07       563.83 o
  -5   13   11       138.77        20.43         5.93 o
  -4   13   11       770.62         6.50       714.31 o
  -3   13   11      1205.48         5.38      1213.47 o
  -2   13   11        86.49        35.16        96.97 o
  -1   13   11       997.30         5.90       849.91 o
   0   13   11       174.24        13.40        20.98 o
   1   13   11       423.54        12.25       392.47 o
   2   13   11       343.73        48.02       405.38 o
   3   13   11       429.73        17.81        28.54 o
   4   13   11      1054.30        10.18       832.14 o
   5   13   11       296.18        31.02         7.88 o
 -11   14   11        48.02        55.80        18.41 o
 -10   14   11      1163.49        11.56       597.75 o
  -9   14   11        29.27       148.60        37.06 o
  -7   14   11       119.03        48.16         3.57 o
  -6   14   11       416.98        11.22       247.11 o
  -5   14   11       676.00         7.18       652.41 o
  -4   14   11       710.76         7.34       706.80 o
  -3   14   11        94.87        60.68        66.69 o
  -2   14   11      1038.77         8.35      1090.94 o
  -1   14   11       125.89        15.13       120.43 o
   0   14   11       977.19        12.11       751.07 o
   1   14   11       282.24        25.60       125.38 o
   2   14   11       576.48        88.74       532.03 o
   3   14   11       243.05        17.56       154.96 o
  -9   15   11       159.77        89.30        96.16 o
  -8   15   11       733.33        14.52       582.06 o
  -7   15   11       293.78        27.88        38.79 o
  -6   15   11      1574.50         5.62      1684.81 o
  -5   15   11        83.17        34.81         6.09 o
  -4   15   11      1071.91         7.18      1057.28 o
  -3   15   11       175.56        28.94        38.17 o
  -2   15   11       530.38         8.29       533.56 o
  -1   15   11       296.53        13.84       337.45 o
   0   15   11       229.22        20.79        31.72 o
   1   15   11       165.12        24.90       108.56 o
  -7   16   11       300.68        21.62        62.04 o
  -6   16   11       118.37        63.36         3.29 o
  -5   16   11       407.23       125.66       255.24 o
  -4   16   11       233.78        13.84       201.99 o
  -3   16   11       359.86        16.89        50.26 o
  -2   16   11       490.62        35.52       444.64 o
  -1   16   11       126.56        68.06       104.62 o
 -18    0   12      1841.27         8.41      2233.33 o
 -16    0   12       454.97        16.16       303.94 o
 -14    0   12        38.69        91.39       165.65 o
 -12    0   12      1629.74         6.15      1205.98 o
 -10    0   12      1612.83         5.76      1734.12 o
  -8    0   12      1877.49        10.50      1574.50 o
  -6    0   12     12827.83         2.13     13019.63 o
  -4    0   12      3167.44         2.34      3460.77 o
  -2    0   12      4908.40         2.37      4664.19 o
   0    0   12       906.61         4.45       869.34 o
   2    0   12      3360.52         4.04      2975.31 o
   4    0   12      2723.80         7.13      2995.22 o
   6    0   12      1411.50         3.46      1341.91 o
   8    0   12       886.85        12.53       412.07 o
  10    0   12       269.29        33.41        37.77 o
 -18    1   12       249.96        19.62       184.04 o
 -17    1   12       182.79        15.92       186.07 o
 -16    1   12       222.31        19.98       184.94 o
 -15    1   12       140.42        16.73         5.42 o
 -14    1   12      1778.31         2.82      1880.57 o
 -13    1   12       134.56         7.67        10.59 o
 -12    1   12      1738.06         9.36      1838.42 o
 -11    1   12       227.71        67.57         3.05 o
 -10    1   12      3012.91         4.04      2779.86 o
  -9    1   12       171.35        36.00         0.57 o
  -8    1   12       153.76        14.14       186.52 o
  -7    1   12       754.05         5.66       663.03 o
  -6    1   12       113.21        17.81        95.51 o
  -5    1   12      2486.02         3.03      2430.87 o
  -4    1   12      1296.00         4.08      1430.08 o
  -3    1   12       647.70         6.20       600.19 o
  -2    1   12      3673.57         2.69      3830.71 o
  -1    1   12       366.34         6.71       407.38 o
   0    1   12       676.52         5.34       508.61 o
   1    1   12       152.77        15.37       144.62 o
   2    1   12      1175.80         4.33      1015.16 o
   3    1   12       100.20        19.36        42.16 o
   4    1   12       113.64        15.84        14.70 o
   5    1   12        76.39        11.63         4.25 o
   6    1   12       558.38         3.96       679.76 o
   7    1   12        20.70        58.83        13.46 o
   8    1   12      1773.25        12.18      1295.00 o
   9    1   12       135.49        69.89        42.38 o
  10    1   12       247.43        22.47       171.02 o
 -18    2   12       845.06         8.70      1028.40 o
 -17    2   12        11.02       408.85        18.05 o
 -16    2   12       951.11         4.37       863.98 o
 -15    2   12        78.32        36.24         1.50 o
 -14    2   12       340.40        12.82       464.41 o
 -13    2   12       406.83        33.41       507.12 o
 -12    2   12       537.78         8.70       548.59 o
 -11    2   12       275.56         2.86       311.21 o
 -10    2   12      1296.72         1.90      1211.16 o
  -9    2   12       430.56         4.97       413.42 o
  -8    2   12      1911.44         2.99      1855.51 o
  -7    2   12       120.34        37.45        14.26 o
  -6    2   12      6807.90         1.96      6720.23 o
  -5    2   12        57.30        75.86        15.61 o
  -4    2   12       464.40         7.29       391.16 o
  -3    2   12       161.80        14.29       136.37 o
  -2    2   12      2089.40         3.69      1796.76 o
  -1    2   12       131.79        23.72        16.34 o
   0    2   12       621.50         6.00       375.92 o
   1    2   12       459.24         6.15       378.17 o
   2    2   12       811.11         4.37       819.29 o
   3    2   12       120.78        13.99       108.21 o
   4    2   12      3987.92         1.80      4237.74 o
   5    2   12       405.22         3.72       428.37 o
   6    2   12       402.80         7.51       372.07 o
   7    2   12        60.68         8.07        29.52 o
   8    2   12       118.59        54.02        70.11 o
   9    2   12       296.53        31.02        44.45 o
 -18    3   12       245.24        31.02       116.28 o
 -17    3   12       184.42        42.64        87.59 o
 -16    3   12       393.23         6.86       610.78 o
 -15    3   12        50.13        85.01        15.22 o
 -14    3   12      1560.25        15.21      1534.01 o
 -13    3   12       313.64        14.67       258.69 o
 -12    3   12       880.31         8.24       872.76 o
 -11    3   12       269.94        13.47       246.84 o
 -10    3   12      4408.96         2.19      4604.42 o
  -9    3   12        74.48        28.52        31.35 o
  -8    3   12      1887.90         2.79      1849.09 o
  -7    3   12        -3.20      1058.20        16.74 o
  -6    3   12       374.81         5.57       421.88 o
  -5    3   12       126.79        15.84        32.47 o
  -4    3   12      4502.41         2.50      4408.73 o
  -3    3   12       312.94         6.92       310.62 o
  -2    3   12      3901.25         2.19      3980.81 o
  -1    3   12       303.46         8.12       183.14 o
   0    3   12       536.39         4.88       390.18 o
   1    3   12       788.49         4.33       819.76 o
   2    3   12      1105.56         3.50       939.57 o
   3    3   12       275.23         5.71       316.19 o
   4    3   12       154.01        10.63        18.55 o
   5    3   12       205.35        13.54       129.69 o
   6    3   12       126.11        11.09       176.92 o
   7    3   12       135.96        12.60       186.97 o
   8    3   12      1265.22         6.60      1189.92 o
   9    3   12       129.96        45.70        26.71 o
 -18    4   12       353.44        28.52       600.19 o
 -17    4   12        82.08        75.17        28.36 o
 -16    4   12       231.65        16.81       157.44 o
 -15    4   12       140.42        31.81        71.79 o
 -14    4   12       342.25        10.37       317.96 o
 -13    4   12       502.21        16.81       531.27 o
 -12    4   12       182.79        13.76        74.91 o
 -11    4   12        74.30        67.08        26.11 o
 -10    4   12      1531.94        11.97      1360.17 o
  -9    4   12        74.13         5.57        26.71 o
  -8    4   12       139.00         6.60       137.34 o
  -7    4   12       303.80         6.76       308.00 o
  -6    4   12      5310.04         2.31      5519.18 o
  -5    4   12       964.10         4.16       982.18 o
  -4    4   12       807.13         4.54       791.55 o
  -3    4   12       849.14         4.33       809.36 o
  -2    4   12      3089.14         2.69      2988.88 o
  -1    4   12       122.77        25.81        60.61 o
   0    4   12       827.71         4.49       877.66 o
   1    4   12       808.83         3.80       862.52 o
   2    4   12      2833.43         1.99      2838.68 o
   3    4   12        43.16        17.56        43.35 o
   4    4   12      1054.30         5.86      1116.25 o
   5    4   12       251.86         7.84       379.78 o
   6    4   12       605.65         7.73       646.50 o
   7    4   12       261.79        10.56        92.46 o
   8    4   12       195.16        24.80       228.21 o
   9    4   12       179.29        29.48       315.31 o
 -18    5   12       104.65        51.98         9.49 o
 -17    5   12       108.99        25.50       252.08 o
 -16    5   12       193.49        12.39        83.60 o
 -15    5   12       239.94        21.16        10.17 o
 -14    5   12       350.81        24.90       507.49 o
 -13    5   12       161.29        27.25         2.56 o
 -12    5   12      1860.20         6.35      1631.53 o
 -11    5   12       426.84        20.16       529.36 o
 -10    5   12       335.62        22.47       251.55 o
  -9    5   12       288.66        20.16       203.40 o
  -8    5   12       686.44         4.84       619.00 o
  -7    5   12      1861.06         3.61      1864.08 o
  -6    5   12       400.00         5.90       362.55 o
  -5    5   12       240.56         9.99       141.25 o
  -4    5   12      2481.04         2.79      2561.62 o
  -3    5   12       534.53         6.15       400.72 o
  -2    5   12      2548.23         2.59      2445.59 o
  -1    5   12       416.98         5.71       319.44 o
   0    5   12      2176.22         2.59      2097.68 o
   1    5   12        92.93        23.72        11.81 o
   2    5   12      1018.25         2.69       905.86 o
   3    5   12        89.68        12.60         0.59 o
   4    5   12       254.08        20.43       182.70 o
   5    5   12       375.97        15.84       407.38 o
   6    5   12        33.64       162.82         0.61 o
   7    5   12       449.44        10.37       453.06 o
   8    5   12      1133.67        19.62       922.38 o
   9    5   12        57.00        95.26         0.08 o
 -17    6   12       196.00        18.58         9.54 o
 -16    6   12       485.76        21.62       596.94 o
 -15    6   12       107.33        41.34       153.11 o
 -14    6   12       239.94        13.99       289.39 o
 -13    6   12       470.89         8.82       509.36 o
 -12    6   12       472.63        10.50       455.88 o
 -11    6   12       227.41        26.52       110.64 o
 -10    6   12      1766.52         9.24      1824.25 o
  -9    6   12      1168.96         7.73      1047.61 o
  -8    6   12       367.11        18.92       412.75 o
  -7    6   12        83.54        13.03        35.76 o
  -6    6   12      3429.27         2.50      3651.40 o
  -5    6   12        44.22        85.56        20.60 o
  -4    6   12       668.22         4.12       625.61 o
  -3    6   12      3121.46         2.34      3172.74 o
  -2    6   12       772.84         4.37       720.97 o
  -1    6   12       113.64        23.43        47.83 o
   0    6   12       351.19         4.67       306.26 o
   1    6   12       804.29         3.57       847.02 o
   2    6   12      3999.30         1.61      4263.66 o
   3    6   12        65.45        89.30         9.75 o
   4    6   12      1906.20         4.67      2269.48 o
   5    6   12        96.24        53.73        46.80 o
   6    6   12       771.17         7.40       572.91 o
   7    6   12       222.61        32.83        24.12 o
   8    6   12       475.24        12.82       626.44 o
 -17    7   12       317.20        17.22       364.13 o
 -16    7   12       247.43        22.47       195.22 o
 -15    7   12       148.35        25.91        39.62 o
 -14    7   12       333.43        15.29       525.18 o
 -13    7   12        71.40        48.44        34.38 o
 -12    7   12       816.82        95.06       743.83 o
 -11    7   12      1057.55         7.18       813.61 o
 -10    7   12      1239.74         7.13      1438.87 o
  -9    7   12       125.44        42.64        12.51 o
  -8    7   12       157.75        44.36       145.42 o
  -7    7   12      2338.69         3.96      2545.71 o
  -6    7   12       216.38        22.85       128.56 o
  -5    7   12      1173.75         2.79      1154.20 o
  -4    7   12       265.69         4.71       290.81 o
  -3    7   12       133.40        13.69        10.33 o
  -2    7   12       628.50         3.46       624.37 o
  -1    7   12       132.48        12.25        16.88 o
   0    7   12       518.47         4.80       450.60 o
   1    7   12      1454.66         4.28      1337.06 o
   2    7   12       186.87         9.12       159.53 o
   3    7   12       127.92        57.76        22.92 o
   4    7   12       104.86        47.33       120.79 o
   5    7   12      1106.23        14.67      1238.99 o
   6    7   12       325.08        13.76       294.49 o
   7    7   12       115.99        43.30        13.52 o
   8    7   12       553.66        12.46       617.76 o
 -16    8   12       473.06        14.14       484.25 o
 -15    8   12       350.06        10.24       306.84 o
 -14    8   12       247.12        13.91       127.99 o
 -13    8   12       423.54        42.25       552.09 o
 -12    8   12       173.71        24.90        17.63 o
 -11    8   12       286.29        12.89        68.46 o
 -10    8   12      1313.34        10.05      1105.21 o
  -9    8   12       187.96        71.06       259.49 o
  -8    8   12       965.97         7.02       992.59 o
  -7    8   12       227.10        39.82       321.22 o
  -6    8   12      3805.66         3.10      4302.69 o
  -5    8   12       306.95         7.34       267.29 o
  -4    8   12      1395.02         4.20      1378.56 o
  -3    8   12       544.76         7.45       576.48 o
  -2    8   12       762.31         5.86       538.17 o
  -1    8   12        88.55        22.85        31.25 o
   0    8   12       108.78         8.64        49.68 o
   1    8   12       669.77         9.73       671.58 o
   2    8   12       644.14         1.96       577.28 o
   3    8   12       732.78        11.36       721.86 o
   4    8   12      1311.16         7.29      1171.71 o
   5    8   12       121.22        52.27         8.02 o
   6    8   12       462.68        12.67       585.26 o
   7    8   12       207.94        18.15       343.87 o
   8    8   12       444.79        13.47       486.44 o
 -16    9   12       146.17        20.07       223.98 o
 -15    9   12       126.34        25.10         1.80 o
 -14    9   12       302.41         9.42       380.43 o
 -13    9   12       301.72         8.41       218.07 o
 -12    9   12       575.04         7.84       386.92 o
 -11    9   12       543.82        13.76       436.64 o
 -10    9   12       214.92        14.44        43.46 o
  -9    9   12       816.82         4.33       753.35 o
  -8    9   12       251.22        10.89        67.37 o
  -6    9   12       416.16         7.51       407.72 o
  -5    9   12       748.02         7.90       757.44 o
  -4    9   12      2345.46         3.42      2668.34 o
  -3    9   12      1246.80         4.12      1253.61 o
  -2    9   12      1453.13         3.92      1577.78 o
  -1    9   12       298.25         6.30        95.67 o
   0    9   12      1468.42         7.67      1262.42 o
   1    9   12       251.54        10.30       306.26 o
   2    9   12       283.92        21.90        71.23 o
   3    9   12      2099.47         6.60      1405.76 o
   4    9   12        52.27       108.16         0.06 o
   5    9   12      2358.07         5.34      2562.45 o
   6    9   12       278.56        21.90       115.39 o
   7    9   12        95.45        38.69        17.42 o
 -15   10   12       534.53        22.85       305.39 o
 -14   10   12       176.36        31.02        11.64 o
 -13   10   12       595.85         7.40       521.39 o
 -12   10   12       355.32         9.86       304.52 o
 -11   10   12       598.29         7.08       311.79 o
 -10   10   12       323.28         9.36        67.50 o
  -9   10   12       500.86         5.15       448.84 o
  -8   10   12       160.28         5.90       110.11 o
  -7   10   12       205.92        31.14        11.53 o
  -6   10   12       534.07        36.48       345.72 o
  -5   10   12       153.26        13.18        95.51 o
  -4   10   12       169.00         7.02       201.52 o
  -3   10   12      1927.21         4.67      1960.41 o
  -2   10   12       127.92        18.40        34.48 o
  -1   10   12      1626.51         3.06      1729.99 o
   0   10   12       341.14         5.02       242.70 o
   1   10   12      1492.28        18.23      1567.27 o
   2   10   12       602.70        18.92       712.10 o
   3   10   12       247.12        24.50        82.40 o
   4   10   12       888.04        10.18       782.72 o
   5   10   12       173.45        16.48        61.39 o
 -14   11   12       260.82        13.69        26.45 o
 -13   11   12       248.69        13.47       206.01 o
 -12   11   12       646.68        10.37       555.21 o
 -10   11   12       201.64        46.79       117.54 o
  -9   11   12      1179.24         6.97      1012.52 o
  -8   11   12       116.21        36.97        79.27 o
  -7   11   12       583.71        10.43       390.84 o
  -6   11   12       348.20         6.71       421.20 o
  -5   11   12      1324.96         6.97      1575.15 o
  -4   11   12       137.12        16.48       118.25 o
  -3   11   12       171.61        10.69       112.74 o
  -2   11   12       123.65        19.98       102.10 o
  -1   11   12       305.55        13.91         5.89 o
   0   11   12        68.39        62.88         4.02 o
   1   11   12      1016.33        11.42       609.96 o
   2   11   12        80.10       100.60         6.98 o
   3   11   12       274.56         9.86       256.83 o
   5   11   12       329.06        12.25       389.53 o
 -13   12   12       205.64        18.84       120.61 o
 -12   12   12       272.25        16.08        11.20 o
 -11   12   12       650.25        28.41       462.27 o
  -9   12   12       449.44        16.16        49.68 o
  -8   12   12       668.22         7.18       583.66 o
  -7   12   12        57.00        99.20         0.62 o
  -6   12   12       645.16        10.05       587.67 o
  -5   12   12        95.45        52.85         6.63 o
  -4   12   12       581.29        31.92       589.68 o
  -3   12   12       710.76        44.62       741.12 o
  -2   12   12       206.78        14.44       105.13 o
  -1   12   12       652.29        11.63       577.68 o
   0   12   12       171.87        13.18         0.67 o
   2   12   12      1234.12        10.63      1027.33 o
   3   12   12       268.96        24.21       122.62 o
   4   12   12       141.37        24.70       163.74 o
 -12   13   12       852.64        13.54       442.89 o
 -11   13   12       257.28        13.40       305.97 o
 -10   13   12       299.98        14.44       268.10 o
  -9   13   12       617.52         7.84       900.38 o
  -8   13   12       133.17        50.27         1.61 o
  -7   13   12       932.69         7.78       784.11 o
  -6   13   12       117.94        36.00         4.39 o
  -5   13   12       322.20        20.34       298.48 o
  -4   13   12       715.03         6.66       642.29 o
  -3   13   12       789.05         6.45       722.30 o
  -2   13   12       164.61        27.04        61.13 o
  -1   13   12       396.41         8.24       309.46 o
   0   13   12       745.84        10.76       414.77 o
   1   13   12       638.07        60.84       527.08 o
   2   13   12       149.82        28.73       139.29 o
   3   13   12       491.07        17.81       374.31 o
 -10   14   12       171.61        25.50        64.94 o
  -9   14   12       330.15        14.67       354.08 o
  -8   14   12       526.70        19.36       389.85 o
  -7   14   12       199.37        18.49         6.26 o
  -6   14   12       115.13        36.36       104.96 o
  -5   14   12       448.59        10.05       291.37 o
  -4   14   12       410.06        38.94       378.49 o
  -3   14   12       524.41        16.56       283.23 o
  -2   14   12        97.81        24.11         0.36 o
  -1   14   12       948.02        10.24       748.81 o
   0   14   12       201.36        26.01         1.63 o
   1   14   12       567.87        15.29       556.77 o
   2   14   12       260.18        17.22       236.29 o
  -8   15   12       469.59        14.44        24.53 o
  -7   15   12      1666.27         9.73      1126.79 o
  -6   15   12       124.55        57.15         4.89 o
  -5   15   12      1842.98         8.35      1583.71 o
  -4   15   12       129.05        15.21        10.17 o
  -3   15   12       217.86        31.02       327.49 o
  -2   15   12       271.26        22.66       145.82 o
  -1   15   12       321.84        29.27        12.98 o
 -13    0   13       109.20        41.60       111.51 o
 -11    0   13       751.31         9.73       757.44 o
  -9    0   13        59.60       133.17        13.04 o
  -7    0   13     13898.05         2.34     14328.65 o
  -5    0   13      1342.49         5.11      1306.95 o
  -3    0   13       537.31         6.71        34.19 o
  -1    0   13       658.95         5.57       561.86 o
   1    0   13      4202.93         3.06      4279.90 o
   3    0   13      1893.12         2.82      2282.92 o
   5    0   13       906.01         4.16      1022.03 o
   7    0   13       803.16        13.76       624.78 o
   9    0   13       321.13        27.14        39.83 o
 -18    1   13       344.47        21.07        83.91 o
 -17    1   13       815.67        12.46       741.12 o
 -16    1   13       390.85        16.24         1.76 o
 -15    1   13       375.20         9.42       256.57 o
 -14    1   13        67.57        40.20        24.78 o
 -13    1   13      1651.61         1.54      1753.49 o
 -12    1   13       492.84         4.20       496.73 o
 -11    1   13       246.80        11.22       268.65 o
 -10    1   13       110.46        31.02        16.54 o
  -9    1   13       762.86         5.86       705.04 o
  -8    1   13        98.01        44.22         0.03 o
  -7    1   13       325.44         8.07       131.58 o
  -6    1   13       182.79        16.89       107.01 o
  -5    1   13       886.25         6.05       921.88 o
  -4    1   13       160.53        16.40       107.52 o
  -3    1   13      1047.17         4.80       993.11 o
  -2    1   13       164.61        19.71        46.12 o
  -1    1   13      2341.59         3.31      2315.48 o
   0    1   13       104.65        34.57         1.00 o
   1    1   13       789.61         4.71       747.90 o
   2    1   13       657.92         4.84       578.87 o
   3    1   13       307.30         5.90       400.06 o
   4    1   13        62.73        22.94         5.00 o
   5    1   13        99.80        19.36        61.00 o
   6    1   13       296.87         7.67       435.95 o
   7    1   13       465.70        18.75       484.98 o
   8    1   13       159.26        62.57        29.97 o
   9    1   13       975.31         9.12       926.92 o
 -18    2   13        79.74        51.84         2.56 o
 -17    2   13      1539.78         8.58      1530.77 o
 -16    2   13       221.71        12.53        69.01 o
 -15    2   13        71.91        95.65        23.23 o
 -14    2   13       108.58        27.98         6.01 o
 -13    2   13        82.63        57.61         5.61 o
 -12    2   13       709.16         9.61       537.78 o
 -11    2   13       289.68         3.61       193.60 o
 -10    2   13       143.28         5.52       218.80 o
  -9    2   13      6859.15         1.90      6870.43 o
  -8    2   13       731.16         4.54       684.09 o
  -7    2   13      4139.64         2.62      4536.12 o
  -6    2   13       231.65        13.54       181.36 o
  -5    2   13      2810.06         2.96      2721.65 o
  -4    2   13       153.76        22.85        58.18 o
  -3    2   13       771.73         4.80         2.50 o
  -2    2   13       283.92         7.84       235.27 o
  -1    2   13       408.85         7.34       160.57 o
   0    2   13       327.25         7.62       298.20 o
   1    2   13      2939.81         2.86      2948.27 o
   2    2   13        92.35        20.98        11.03 o
   3    2   13      1689.21         3.03      1833.46 o
   4    2   13       116.42        16.56         1.38 o
   5    2   13      1147.85         2.10      1630.86 o
   6    2   13       180.36        11.22        54.46 o
   7    2   13       311.17        23.43       418.49 o
   8    2   13       198.53        46.24        11.70 o
 -18    3   13       140.19        45.16         7.65 o
 -17    3   13       901.20         9.67       527.08 o
 -16    3   13       368.64         6.00       427.34 o
 -15    3   13       454.54         4.49       462.63 o
 -14    3   13       148.35        42.77         8.21 o
 -13    3   13      1532.72         6.81      1256.54 o
 -12    3   13       249.96        13.84       270.28 o
 -11    3   13      2134.44         7.24      1643.59 o
 -10    3   13       409.25         3.57       351.28 o
  -9    3   13       221.41         5.90       190.62 o
  -8    3   13       129.73        23.52        33.13 o
  -7    3   13        99.20        40.45         5.04 o
  -6    3   13       110.46        30.69        48.75 o
  -5    3   13      1286.66         4.45      1340.09 o
  -4    3   13        75.69        42.51        54.82 o
  -3    3   13      1714.79         3.31      1713.49 o
  -2    3   13       653.31         5.48       716.08 o
  -1    3   13      1631.35         3.31      1313.54 o
   0    3   13        77.62        36.72        10.06 o
   1    3   13       173.98        10.69       107.01 o
   2    3   13       338.93         6.30       349.73 o
   3    3   13       520.75         4.54       511.98 o
   4    3   13       203.35         6.71       241.15 o
   5    3   13       357.59         9.61       269.46 o
   6    3   13       321.84         9.06        95.03 o
   7    3   13       439.74         8.58       656.64 o
   8    3   13       324.36        27.46        91.51 o
 -18    4   13       148.60        35.16         3.57 o
 -17    4   13       917.48        45.29       935.00 o
 -16    4   13       116.64        33.18        19.78 o
 -15    4   13       117.29        26.32        34.68 o
 -14    4   13       135.02        50.27         2.77 o
 -13    4   13       196.84        44.89        22.68 o
 -12    4   13       304.15        22.47       300.49 o
 -11    4   13       191.27        20.43       169.94 o
 -10    4   13        68.89        11.36         0.97 o
  -9    4   13       167.18         7.78        96.32 o
  -8    4   13       164.87        12.46       180.24 o
  -7    4   13      2461.15         3.35      2696.65 o
  -6    4   13       821.97         5.52       912.85 o
  -5    4   13      2380.46         2.99      2690.63 o
  -4    4   13       112.57        22.85       103.61 o
  -3    4   13       230.13        15.68         8.40 o
  -2    4   13       952.34         3.88       989.98 o
  -1    4   13       141.13        12.53         6.89 o
   0    4   13        55.95        21.81        14.77 o
   1    4   13      2439.37         2.59      2558.26 o
   2    4   13       472.19         5.86       408.72 o
   3    4   13      1712.30         2.04      1983.95 o
   4    4   13       346.33         9.67       376.24 o
   5    4   13       191.55        23.33       209.35 o
   6    4   13       119.90        19.54        65.88 o
   7    4   13       442.68        11.09       588.88 o
   8    4   13       232.56        38.19        61.91 o
 -17    5   13       304.15        19.54       289.68 o
 -16    5   13       229.52        38.94       213.45 o
 -15    5   13       157.00        72.93       144.82 o
 -14    5   13       140.42        20.16        69.56 o
 -13    5   13      1555.51        10.24      1130.13 o
 -12    5   13       349.69         9.42       364.13 o
 -11    5   13       325.08        12.39       390.51 o
 -10    5   13        23.43       915.06        43.57 o
  -9    5   13        73.62        31.02        58.95 o
  -8    5   13        84.46        14.90        81.65 o
  -7    5   13       210.54        11.49        64.14 o
  -6    5   13       392.04         6.20       487.54 o
  -5    5   13       457.96         5.95       558.72 o
  -4    5   13       800.89         4.80       779.02 o
  -3    5   13      1389.80         3.42      1266.54 o
  -2    5   13       131.33         8.01       185.17 o
  -1    5   13      1408.50         3.50      1155.32 o
   0    5   13       216.38         6.81       181.80 o
   1    5   13       730.08         3.88       636.43 o
   2    5   13       781.20         6.92       679.33 o
   3    5   13       105.27        15.92        43.57 o
   4    5   13       133.63        42.77        29.70 o
   5    5   13       178.22        26.32         0.65 o
   6    5   13       131.79        41.47         0.47 o
   7    5   13       141.13        19.45        83.00 o
   8    5   13       158.26        45.56         1.12 o
 -17    6   13       100.40        33.76       277.40 o
 -16    6   13       106.09        26.52       121.15 o
 -15    6   13        56.40        67.57        11.09 o
 -14    6   13       363.28        16.16       198.47 o
 -13    6   13       111.09        66.59        11.70 o
 -12    6   13       176.09        46.92         4.82 o
 -11    6   13      1279.49         6.25      1051.90 o
 -10    6   13       116.42        26.94       166.72 o
  -9    6   13      5724.44         6.76      6159.41 o
  -8    6   13      1120.91         3.88      1157.58 o
  -7    6   13      4060.24         2.72      4260.42 o
  -6    6   13       657.41         5.02       691.48 o
  -5    6   13       541.49         4.80       523.66 o
  -4    6   13        44.49        25.50        15.54 o
  -3    6   13       348.94         7.34       121.15 o
  -2    6   13      1860.20         3.03      1777.85 o
  -1    6   13       927.20         3.50       777.63 o
   0    6   13       109.20         7.73       110.11 o
   1    6   13      1853.30         8.76      2072.72 o
   2    6   13        67.90        18.84        12.62 o
   3    6   13      1149.21         6.05      1182.51 o
   4    6   13        82.08        79.57        10.11 o
   5    6   13       899.40        13.18       640.19 o
   6    6   13       377.14        16.48       103.78 o
   7    6   13       449.02        13.54       237.56 o
 -16    7   13       348.20        10.56       460.14 o
 -15    7   13       939.42         7.45      1019.91 o
 -14    7   13       170.30        15.68        98.78 o
 -13    7   13      1201.32        19.45      1109.62 o
 -12    7   13       212.87        40.20        72.35 o
 -11    7   13      1722.25         6.86      1628.85 o
 -10    7   13       562.64        10.96       391.82 o
  -9    7   13        30.03       280.90         0.70 o
  -8    7   13      1382.35         6.71      1309.34 o
  -7    7   13      1258.12         4.12      1313.54 o
  -6    7   13      2584.71         3.35      2619.79 o
  -5    7   13       142.80         6.66       179.35 o
  -4    7   13       133.17        17.56        61.13 o
  -3    7   13      1208.95         2.89      1264.19 o
  -2    7   13       684.87         4.33       642.29 o
  -1    7   13       311.52         5.29       315.02 o
   0    7   13       257.92        11.29         0.88 o
   1    7   13      1326.42         3.50      1184.79 o
   2    7   13       410.87         3.20       293.35 o
   3    7   13       309.41        12.96       398.73 o
   4    7   13       187.42        13.99       181.80 o
   5    7   13        95.45        62.25        76.78 o
   6    7   13       674.44        13.76       548.20 o
   7    7   13       554.13        20.70       582.86 o
 -16    8   13       316.48        22.47        63.22 o
 -15    8   13       133.17        27.46        23.00 o
 -14    8   13       389.67        14.21       354.08 o
 -13    8   13       134.56        20.98        76.78 o
 -12    8   13       785.12         8.41       703.29 o
 -11    8   13       229.83        15.68        82.70 o
 -10    8   13       195.44        35.16       185.17 o
  -9    8   13      1094.29         9.61      1269.49 o
  -8    8   13      1509.32        32.04      1341.30 o
  -7    8   13      4951.94         3.65      5020.30 o
  -6    8   13       876.16         3.84       939.06 o
  -5    8   13      1443.24         3.17      1335.24 o
  -4    8   13       168.74        24.40         1.00 o
  -3    8   13       574.56         6.40       528.98 o
  -2    8   13      1264.51         4.28      1279.55 o
  -1    8   13       264.39         7.67       106.49 o
   0    8   13       468.72         8.47       453.41 o
   1    8   13       736.58         7.29       798.56 o
   2    8   13       531.30        12.74       544.72 o
   3    8   13       862.01        17.64      1059.44 o
   4    8   13       424.36        14.14        41.84 o
   5    8   13       672.36        10.30       810.30 o
   6    8   13       187.96        21.25        89.46 o
 -15    9   13       215.50        28.41       109.25 o
 -14    9   13       172.66        28.20        37.36 o
 -13    9   13       290.36        12.46       110.81 o
 -12    9   13       159.01        23.72       111.33 o
 -11    9   13       122.54       177.42       150.05 o
 -10    9   13       620.01         7.45       584.46 o
  -9    9   13       134.79        22.94        83.76 o
  -8    9   13       766.74         3.84       644.81 o
  -7    9   13       114.92         3.80        26.28 o
  -6    9   13       245.55        16.08       358.77 o
  -5    9   13      1188.18         5.90      1271.85 o
  -4    9   13       691.69         6.30       638.94 o
  -3    9   13      1145.82         4.20      1223.88 o
  -2    9   13        90.63        34.11        14.96 o
  -1    9   13       141.61        11.29        84.06 o
   0    9   13        69.22        13.84        30.79 o
   1    9   13       264.71         4.24       197.77 o
   2    9   13      1297.44         7.45      1097.51 o
   3    9   13      1065.37        10.50       623.13 o
   4    9   13       700.13         9.06       813.14 o
   5    9   13       106.09        49.56         5.07 o
   6    9   13       283.92        25.50       311.50 o
 -14   10   13       794.11        79.92       715.64 o
 -13   10   13       102.21        61.62        23.39 o
 -12   10   13       345.96        23.62       404.71 o
 -11   10   13       284.93        12.39       134.83 o
 -10   10   13       972.82         7.78       696.28 o
  -9   10   13       563.11        17.22       421.54 o
  -8   10   13       178.49        29.92       159.11 o
  -7   10   13      1735.56        36.97      1590.97 o
  -6   10   13       241.49        24.21        77.66 o
  -5   10   13        93.90        20.79         2.45 o
  -4   10   13       468.29         7.13       684.09 o
  -3   10   13       261.15        14.59       170.59 o
  -2   10   13      1033.62         4.33      1236.66 o
  -1   10   13       761.76        42.90       516.11 o
   0   10   13       649.23        16.32       557.55 o
   1   10   13       230.74        24.70       274.65 o
   3   10   13       702.78        12.11       346.33 o
   5   10   13       248.38        25.91       104.62 o
 -14   11   13       151.78        17.31         0.22 o
 -13   11   13       222.61        68.89       184.94 o
 -12   11   13       139.48        44.62         8.89 o
 -11   11   13       252.49        10.11       230.97 o
 -10   11   13       648.72         6.25       545.49 o
  -9   11   13       155.00        33.18       123.35 o
  -8   11   13       549.43         7.08       770.72 o
  -7   11   13       296.18        14.98        63.35 o
  -6   11   13      1769.88         6.00      2050.91 o
  -5   11   13       148.35        30.03         1.29 o
  -4   11   13       348.57         9.24       414.09 o
  -3   11   13       519.38         4.88       616.94 o
  -2   11   13       103.63        50.13        21.67 o
  -1   11   13       189.34       107.33         2.97 o
   3   11   13        49.56       113.21        30.15 o
   4   11   13       167.70        13.69        86.81 o
 -12   12   13       491.95        13.32       370.16 o
 -11   12   13       321.84        13.47       286.86 o
 -10   12   13       233.48        14.06       290.24 o
  -9   12   13       179.56        17.06       178.91 o
  -8   12   13       144.48        40.58       113.26 o
  -7   12   13      1207.56        11.90      1136.26 o
  -6   12   13       374.04        13.84       382.04 o
  -5   12   13       112.78        38.56         9.14 o
  -4   12   13       506.70         6.97       513.10 o
  -3   12   13       221.71        16.00        15.61 o
  -2   12   13      1362.35         4.93      1227.35 o
  -1   12   13       352.69        25.30        98.94 o
   0   12   13       659.46        15.68       844.13 o
   2   12   13       246.18        31.58       212.48 o
   3   12   13       353.82        12.46       551.70 o
 -11   13   13       474.80        28.84       407.05 o
 -10   13   13       803.72         7.34       765.67 o
  -9   13   13       235.62        27.25        14.39 o
  -8   13   13      1171.01         8.47       972.86 o
  -7   13   13        63.36        75.00        17.29 o
  -6   13   13       409.25        10.50       477.71 o
  -5   13   13       161.54        26.52         5.57 o
  -4   13   13       146.89        66.10       253.13 o
  -3   13   13       232.87        14.82        98.94 o
  -2   13   13       231.04        16.73       119.34 o
  -1   13   13       111.72        39.82        25.11 o
   0   13   13       180.63        47.47        18.12 o
   1   13   13       276.22        16.89       271.10 o
   2   13   13       263.74        18.92       368.88 o
  -9   14   13       141.61        49.98        94.70 o
  -8   14   13       345.96        22.37        79.56 o
  -7   14   13       798.63        11.76       723.64 o
  -6   14   13       157.00        20.70        82.40 o
  -5   14   13       125.22        20.25         0.10 o
  -4   14   13       386.52        13.91       140.07 o
  -3   14   13       293.44        16.40        84.21 o
  -2   14   13       773.95         9.92       956.40 o
  -1   14   13       883.87        11.63       586.07 o
   0   14   13       402.80        13.99       599.78 o
 -18    0   14       428.90        13.84       329.29 o
 -16    0   14       217.27        17.14       192.91 o
 -14    0   14       186.60         7.62        11.64 o
 -12    0   14      1539.78         6.81      1312.34 o
 -10    0   14       567.39         9.92       724.08 o
  -8    0   14      5677.62         3.24      5936.57 o
  -6    0   14       169.00        17.81        18.26 o
  -4    0   14      1248.21         4.88       797.16 o
  -2    0   14       525.33        10.18       278.79 o
   0    0   14      1641.87         6.35      1713.49 o
   2    0   14      2352.25         3.20      2426.78 o
   4    0   14       212.87         9.06       241.41 o
   6    0   14       887.44        13.84       569.35 o
 -18    1   14       144.96        32.83        58.44 o
 -17    1   14       170.82        42.90         1.58 o
 -16    1   14      1016.33         9.36      1110.17 o
 -14    1   14       882.68         5.66       772.56 o
 -13    1   14       233.48        31.58         4.93 o
 -12    1   14      1453.90         6.15      1278.95 o
 -11    1   14        80.28        11.70        48.17 o
 -10    1   14       478.30        19.54       430.78 o
  -9    1   14       124.77        30.14        51.56 o
  -8    1   14        67.73        41.73        16.14 o
  -7    1   14       205.35        18.75       104.28 o
  -6    1   14      1042.00         4.80      1163.22 o
  -5    1   14        18.66       209.67         3.41 o
  -4    1   14      4581.94         4.45      4112.52 o
  -3    1   14       122.54        15.84        10.01 o
  -2    1   14       845.65         5.11       677.18 o
  -1    1   14       133.86        12.96        72.49 o
   0    1   14      4658.06         2.79      4667.58 o
   1    1   14       160.28         8.58       157.86 o
   2    1   14       670.81         5.29       640.61 o
   3    1   14       123.65        18.84         0.37 o
   4    1   14       116.21        23.81        42.81 o
   5    1   14       863.18         4.49      1053.51 o
   6    1   14       616.03        12.96       574.89 o
   7    1   14       121.22        56.25       140.07 o
 -17    2   14       136.66        34.11         3.63 o
 -16    2   14       305.20        16.16       153.93 o
 -15    2   14       234.40         3.76       182.25 o
 -14    2   14        64.16        81.72         7.70 o
 -13    2   14        68.89       105.27         5.42 o
 -12    2   14       292.07         4.88       279.34 o
 -11    2   14       420.66         3.80       514.60 o
 -10    2   14      3343.15         2.37      3688.52 o
  -9    2   14        59.75        67.57         1.00 o
  -8    2   14      2827.05         2.82      3070.02 o
  -7    2   14        87.42        37.21        14.01 o
  -6    2   14      1002.99         5.06       785.97 o
  -5    2   14       387.30         7.29       444.99 o
  -4    2   14      1011.24         5.29       753.35 o
  -3    2   14        89.68        30.69        63.61 o
  -2    2   14      1139.06         4.12      1307.55 o
  -1    2   14       261.15         7.51       301.06 o
   0    2   14       555.07         5.86       527.84 o
   1    2   14        83.54        41.86         0.99 o
   2    2   14       299.29         7.84       369.20 o
   3    2   14        54.46        19.62        14.33 o
   4    2   14      1654.05         2.82      2036.68 o
   5    2   14       140.42        43.69        10.38 o
   6    2   14       254.40        16.81       287.43 o
   7    2   14       264.71        17.39       385.94 o
 -17    3   14       217.27        31.58        28.98 o
 -16    3   14      1620.87        11.22      1156.45 o
 -15    3   14       173.45        18.58       165.86 o
 -14    3   14       642.62        10.43       542.79 o
 -13    3   14       171.35        29.16        51.32 o
 -12    3   14      1794.37         5.24      1684.13 o
 -11    3   14       454.54         3.61       532.80 o
 -10    3   14      1184.74         2.99      1071.87 o
  -9    3   14       685.39         6.55       817.87 o
  -8    3   14       107.12        24.90        15.80 o
  -7    3   14       164.10        13.18       105.30 o
  -6    3   14       308.35         9.55       299.05 o
  -5    3   14        96.83        37.58        40.25 o
  -4    3   14      2462.14         3.06      2401.55 o
  -3    3   14       762.31         5.62       850.40 o
  -2    3   14       526.70         5.62       366.66 o
  -1    3   14       107.74        25.70         1.33 o
   0    3   14      4974.48         2.50      5478.64 o
   1    3   14       139.95        23.62        16.88 o
   2    3   14       289.00         7.51       465.84 o
   3    3   14       166.15        17.64        84.21 o
   4    3   14       165.12       101.61        83.45 o
   5    3   14       261.47        27.88       122.25 o
   6    3   14       633.03        12.04       715.20 o
   7    3   14       161.29        33.18       103.95 o
 -17    4   14       201.92        29.27         0.17 o
 -16    4   14       391.64        69.06       282.39 o
 -15    4   14       233.78        10.43       150.45 o
 -14    4   14        73.10        84.09         0.71 o
 -13    4   14        76.21        88.17         3.85 o
 -12    4   14       433.47        10.63       258.96 o
 -11    4   14       221.71        16.73       208.63 o
 -10    4   14      1135.69         2.37      1269.49 o
  -9    4   14       139.48        11.42        68.73 o
  -8    4   14      3431.62         2.40      3638.40 o
  -7    4   14       132.71        28.20        18.26 o
  -6    4   14       439.74         6.92       361.92 o
  -5    4   14       169.78        25.20        45.67 o
  -4    4   14       164.61        11.29       121.52 o
  -3    4   14        94.28        22.18        37.26 o
  -2    4   14      1045.23         5.02       795.75 o
  -1    4   14       750.21         4.62       779.02 o
   0    4   14      2039.43         3.17      2044.16 o
   1    4   14        91.20        15.84        61.91 o
   2    4   14      1220.10         4.54      1193.93 o
   3    4   14        53.00        32.83         6.98 o
   4    4   14       164.87        86.86       301.35 o
   5    4   14       139.95        41.34         5.04 o
   6    4   14       605.65        23.91       707.25 o
   7    4   14       110.88        82.63         8.12 o
 -17    5   14       233.78        18.75        28.63 o
 -16    5   14       314.00        24.30       291.65 o
 -15    5   14        34.46        91.39       137.73 o
 -13    5   14       243.05        16.32        29.25 o
 -12    5   14      1428.08         6.50      1231.42 o
 -11    5   14       153.02        49.84        18.83 o
 -10    5   14       379.08        18.15       367.30 o
  -9    5   14       501.76         4.49       470.50 o
  -8    5   14       101.00        19.10        18.05 o
  -7    5   14       187.14         9.30        98.45 o
[truncated: 55,945 more chars]
